# Supplementary material for: Three-photon in vivo imaging of neurons and glia in the medial prefrontal cortex with sub-cellular resolution
Source: Commun Biol. 2025 May 23;8:795. doi: 10.1038/s42003-025-08079-8 (PMC12102176; doi:10.1038/s42003-025-08079-8)
Supplement: Supplementary file 3 — Supplemntary data 1 [file 42003_2025_8079_MOESM3_ESM.xlsx]

## Sheet: Fig.1f
2P					3P
imaging depth [µm]	Background[counts]	Signal[counts]	SBR		imaging depth [µm]	Background[counts]	Signal[counts]	SBR
0	102	3716	36.4314		0	28	597.6	21.3429
50	100	3535	35.35		50	28	886.8	31.6714
100	102	3582	35.1176		100	28	935.4	33.4071
150	100	3534	35.34		150	28	975.4	34.8357
200	102	3214	31.5098		200	28	965.4	34.4786
250	102	1842	18.0588		250	28	985.2	35.1857
300	102	1142	11.1961		300	28	980	35
350	100	758	7.58		350	28	972.2	34.7214
400	100	476	4.76		400	28	971.6	34.7
450	102	296	2.90196		450	28	944.4	33.7286
500	102	232	2.27451		500	28	951.2	33.9714
550	102	228	2.23529		550	28	933.6	33.3429
600	102	204	2		600	28	947	33.8214
650	102	196	1.92157		650	28	906.4	32.3714
700	102	222	2.17647		700	28	850.2	30.3643
750	100	168	1.68		750	28	871.6	31.1286
800	102	144	1.41176		800	28	873.6	31.2
850	100	186	1.86		850	28	838.8	29.9571
900	100	140	1.4		900	28	850	30.3571
950	102	172	1.68627		950	28	826	29.5
1000	102	162	1.58824		1000	28	734.6	26.2357
1050	100	150	1.5		1050	28	376.8	13.4571
1100	100	150	1.5		1100	28	344.4	12.3
1150	100	150	1.5		1150	28	177.6	6.34286
1200	100	150	1.5		1200	28	153	5.46429
depth	2P Power	depth	3P power
0	40	0	7
120	100	100	8
190	150	200	10
300	160	310	12
400	170	350	15
520	190	430	29
720	200	490	36
1000	200	530	50
1200	200	560	64
		590	84
		620	90
		670	130
		730	160
		760	170
		850	180
		920	200
		1000	200
		1200	200

## Sheet: Fig1.g
2P					3P
imaging depth[µm]	2P SBR	2P Laserpower [mW]	2P SBR/Laserpower		imaging depth[µm]	3P SBR	3P Laserpower [mW]	3P SBR/Laserpower
0	36.4314	40	0.910784		0	21.3429	7	3.04898
200	31.5098	150	0.210065		200	34.4786	10	3.44786
300	11.1961	160	0.0699755		300	35	12	2.91667
350	7.58	165	0.0459394		350	34.7214	15	2.31476
500	2.27451	190	0.0119711		500	33.9714	38	0.893985
750	1.68	200	0.0084		750	31.1286	170	0.183109
1000	1.58824	200	0.00794118		1000	26.2357	200	0.131179
1150	1.5	200	0.0075		1150	6.34286	200	0.0317143

## Sheet: Fig2.d
dendrite	length	spines
s4	43.703	20	0.457634
s5	47.006	16	0.340382
s6	53.173	20	0.376131
s7	49.898	22	0.440899
s11d3	42.502	15	0.352925
s13	44.254	23	0.519727
SUM	280.536
MEAN	46.756		0.414616

## Sheet: Fig.3d,e,f
day0													day1
	TP	delta t	Stable	Gain	Loss	rel Stable	rel Gain	rel Loss	tor	tor (recalc.)	Use			TP	delta t	Stable	Gain	Loss	rel Stable	rel Gain	rel Loss	tor	tor (recalc.)	Use
0	TP000_MG1	t_0-t_1	14399	7323	11214	0.437181	0.22234	0.340479	0.562819	0.562819	y		0	TP001_MG1	t_0-t_1	6056	3575	4191	0.438142	0.258646	0.303212	0.561858	0.561858	y
1	TP000_MG1	t_1-t_2	13750	7984	7972	0.462869	0.268767	0.268363	0.537131	0.537131	y		1	TP001_MG1	t_1-t_2	5861	2311	3770	0.490789	0.193519	0.315693	0.509211	0.509211	y
2	TP000_MG1	t_2-t_3	14133	8066	7601	0.474262	0.270671	0.255067	0.525738	0.525738	y		2	TP001_MG1	t_2-t_3	5667	4717	2505	0.439677	0.365971	0.194352	0.560323	0.560323	y
3	TP000_MG10	t_0-t_1	12051	8026	8569	0.420687	0.280179	0.299134	0.579313	0.579313	y		3	TP001_MG10	t_0-t_1	14749	10032	15594	0.3653	0.248471	0.386229	0.6347	0.6347	y
4	TP000_MG10	t_1-t_2	12334	8688	7743	0.428785	0.302034	0.269181	0.571215	0.571215	y		4	TP001_MG10	t_1-t_2	12560	10335	12221	0.357672	0.29431	0.348018	0.642328	0.642328	y
5	TP000_MG10	t_2-t_3	12851	9214	8171	0.425023	0.304736	0.270241	0.574977	0.574977	y		5	TP001_MG10	t_2-t_3	12181	8984	10714	0.382101	0.281816	0.336083	0.617899	0.617899	y
6	TP000_MG2	t_0-t_1	9202	5388	6592	0.434425	0.254367	0.311208	0.565575	0.565575	y		6	TP001_MG2	t_0-t_1	13880	12585	9800	0.382738	0.347029	0.270233	0.617262	0.617262	y
7	TP000_MG2	t_1-t_2	8927	4768	5663	0.461153	0.246306	0.292541	0.538847	0.538847	y		7	TP001_MG2	t_1-t_2	12686	6135	13779	0.389141	0.18819	0.422669	0.610859	0.610859	y
8	TP000_MG2	t_2-t_3	9465	6403	4230	0.470942	0.318589	0.210469	0.529058	0.529058	y		8	TP001_MG2	t_2-t_3	11320	9365	7501	0.401618	0.332257	0.266125	0.598382	0.598382	y
9	TP000_MG3	t_0-t_1	15970	9816	12684	0.415129	0.25516	0.329711	0.584871	0.584871	y		9	TP001_MG3	t_0-t_1	13071	7522	11396	0.408609	0.235143	0.356247	0.591391	0.591391	y
10	TP000_MG3	t_1-t_2	17657	11057	8129	0.47925	0.300111	0.220639	0.52075	0.52075	y		10	TP001_MG3	t_1-t_2	12093	6249	8500	0.450525	0.232807	0.316668	0.549475	0.549475	y
11	TP000_MG3	t_2-t_3	18167	10773	10547	0.460075	0.272824	0.267101	0.539925	0.539925	y		11	TP001_MG3	t_2-t_3	10821	6107	7521	0.442595	0.249785	0.30762	0.557405	0.557405	y
12	TP000_MG4	t_0-t_1	7657	3356	5372	0.467318	0.204821	0.327861	0.532682	0.532682	y		12	TP001_MG4	t_0-t_1	12144	8827	11324	0.376033	0.273324	0.350643	0.623967	0.623967	y
13	TP000_MG4	t_1-t_2	6566	6240	4447	0.380571	0.361676	0.257752	0.619429	0.619429	y		13	TP001_MG4	t_1-t_2	11879	9486	9092	0.390025	0.311455	0.298519	0.609975	0.609975	y
14	TP000_MG4	t_2-t_3	6419	6188	6387	0.337949	0.325787	0.336264	0.662051	0.662051	y		14	TP001_MG4	t_2-t_3	12679	8477	8686	0.424871	0.284063	0.291066	0.575129	0.575129	y
15	TP000_MG5	t_0-t_1	14837	8178	8141	0.476216	0.262486	0.261298	0.523784	0.523784	y		15	TP001_MG5	t_0-t_1	8767	6675	9116	0.356992	0.271806	0.371203	0.643008	0.643008	y
16	TP000_MG5	t_1-t_2	15096	7911	7919	0.488133	0.255804	0.256063	0.511867	0.511867	y		16	TP001_MG5	t_1-t_2	8340	4673	7102	0.414616	0.232314	0.35307	0.585384	0.585384	y
17	TP000_MG5	t_2-t_3	13325	8729	9682	0.41987	0.27505	0.305079	0.58013	0.58013	y		17	TP001_MG5	t_2-t_3	8209	7097	4804	0.408205	0.352909	0.238886	0.591795	0.591795	y
18	TP000_MG6	t_0-t_1	12710	6517	6881	0.486824	0.249617	0.263559	0.513176	0.513176	y		18	TP001_MG6	t_0-t_1	12802	8652	12116	0.381352	0.25773	0.360917	0.618648	0.618648	y
19	TP000_MG6	t_1-t_2	12608	6121	6619	0.497396	0.241479	0.261125	0.502604	0.502604	y		19	TP001_MG6	t_1-t_2	11589	7216	9865	0.40422	0.251692	0.344088	0.59578	0.59578	y
20	TP000_MG6	t_2-t_3	11809	7554	6920	0.449302	0.28741	0.263288	0.550698	0.550698	y		20	TP001_MG6	t_2-t_3	12237	10509	6568	0.417446	0.358498	0.224057	0.582554	0.582554	y
21	TP000_MG7	t_0-t_1	9705	5343	7112	0.437951	0.24111	0.320939	0.562049	0.562049	y		21	TP001_MG7	t_0-t_1	13121	8867	12700	0.378258	0.255622	0.366121	0.621742	0.621742	y
22	TP000_MG7	t_1-t_2	9454	5039	5594	0.470653	0.250859	0.278489	0.529347	0.529347	y		22	TP001_MG7	t_1-t_2	11389	6905	10599	0.394179	0.238985	0.366836	0.605821	0.605821	y
23	TP000_MG7	t_2-t_3	8493	8388	6000	0.371181	0.366592	0.262226	0.628819	0.628819	y		23	TP001_MG7	t_2-t_3	10796	8839	7498	0.397892	0.325766	0.276342	0.602108	0.602108	y
24	TP000_MG8	t_0-t_1	11978	6014	6230	0.494509	0.248287	0.257204	0.505491	0.505491	y		24	TP001_MG8	t_0-t_1	11758	7543	7957	0.43136	0.276726	0.291914	0.56864	0.56864	y
25	TP000_MG8	t_1-t_2	11695	4748	6297	0.514292	0.208795	0.276913	0.485708	0.485708	y		25	TP001_MG8	t_1-t_2	11773	6077	7528	0.463906	0.239459	0.296635	0.536094	0.536094	y
26	TP000_MG8	t_2-t_3	12053	5259	4390	0.555387	0.242328	0.202286	0.444613	0.444613	y		26	TP001_MG8	t_2-t_3	11481	6843	6369	0.46495	0.277123	0.257927	0.53505	0.53505	y
27	TP000_MG9	t_0-t_1	16508	8083	9816	0.479786	0.234923	0.285291	0.520214	0.520214	y		27	TP001_MG9	t_0-t_1	13609	8615	9803	0.424923	0.268992	0.306085	0.575077	0.575077	y
28	TP000_MG9	t_1-t_2	15491	7342	9100	0.485109	0.229919	0.284972	0.514891	0.514891	y		28	TP001_MG9	t_1-t_2	11851	7219	10373	0.402507	0.245186	0.352308	0.597493	0.597493	y
29	TP000_MG9	t_2-t_3	14631	7305	8202	0.485467	0.242385	0.272148	0.514533	0.514533	y		29	TP001_MG9	t_2-t_3	11853	7357	7217	0.448519	0.27839	0.273092	0.551481	0.551481	y

## Sheet: Fig.3i
	DAPI	HSP	%HSP	Microglia	%microglia
g1 sum	1381	0	0	127	9.19623
g1 ROI1	352	0	0	34	9.65909
g1 ROI2	324	0	0	28	8.64198
g1 ROI3	363	0	0	36	9.91736
g1 ROI4	342	0	0	29	8.47953
g2 sum	1199	0	0	108	9.00751
g2 ROI1	303	0	0	20	6.60066
g2 ROI2	292	0	0	34	11.6438
g2 ROI3	317	0	0	27	8.51735
g2 ROI4	287	0	0	27	9.40767
GB sum	1248	144	11.5385	138	11.0577
GB ROI1	301	22	7.30897	29	9.63455
GB ROI2	313	46	14.6965	33	10.5431
GB ROI3	342	44	12.8655	40	11.6959
GB ROI4	292	32	10.9589	36	12.3288

## Sheet: Fig.4e,f
index Roi-set	0014-0000	0026-0005	0027-0006	0030-0008	0031-0006	0032-0009	0033-0008	0034-0007	0036-0010	0037-0009	0038-0010	0039-0012	0041-0015	0044-0016	0045-0015	0048-0017	0049-0019	0050-0020	0051-0016	0055-0019	0056-0020	0057-0021	0061-0023	0063-0024	0064-0024	0065-0024	0066-0026	0069-0025	0071-0026	0073-0027	0074-0029	0082-0032	0088-0035	0090-0035	0143-0077	0144-0071	0145-0072	0146-0074	0147-0073	0148-0073	0151-0075	0153-0074	0154-0075	0156-0077	0158-0076	0159-0078	0162-0077	0166-0078	0169-0083
corresponding cell	1	1	1	1	1	1	1	1	1	1	1	1	1	1	1	1	1	1	1	1	1	1	1	1	1	1	1	1	1	1	1	1	1	1	2	2	2	2	2	2	2	2	2	2	2	2	2	2	2
frames	Mean1	Mean2	Mean3	Mean4	Mean5	Mean6	Mean7	Mean8	Mean9	Mean10	Mean11	Mean12	Mean13	Mean14	Mean15	Mean16	Mean17	Mean18	Mean19	Mean20	Mean21	Mean22	Mean23	Mean24	Mean25	Mean26	Mean27	Mean28	Mean29	Mean30	Mean31	Mean32	Mean33	Mean34	Mean35	Mean36	Mean37	Mean38	Mean39	Mean40	Mean41	Mean42	Mean43	Mean44	Mean45	Mean46	Mean47	Mean48	Mean49
1	226	245400	310000	290524	220	280333	360000	255000	314882	390500	244444	327778	332333	267125	321200	307667	299000	329969	217	217500	327500	346083	345143	387409	465739	266308	553125	271500	336	212	269375	443333	288000	348	471556	268333	329882	563625	300000	250455	282100	217	215800	373700	214500	282909	218	214	355273
2	218	270400	248909	306762	375	278185	254667	220500	301882	345500	264444	268222	349333	309125	355200	297000	342786	332862	220	218000	321500	343333	316571	362409	396391	284231	486188	270500	212	209	226375	382000	295750	224	427156	309167	279471	413688	289000	227364	285200	218	244000	365300	336000	253909	524	220	353591
3	324	231200	244000	272714	214	307296	217333	333000	279588	321000	304889	269889	351810	275250	293200	214333	288143	323954	212	219500	272800	313417	280286	416955	370348	255538	444031	267000	213	238	307375	353500	254250	219	495411	241667	329412	419188	307667	253545	265500	214	324400	371100	412000	321909	216	217	316182
4	219	253000	299909	286619	284	316333	215333	226000	306647	281500	337111	266333	361238	258500	304600	339333	304714	314385	216	219500	347600	334500	290524	368636	411652	295385	488094	243500	216	217	233500	332167	219750	460	459322	288167	321824	647312	255667	254818	279500	218	262200	291900	218500	302818	417	391	320364
5	320	268600	276636	272143	216	302037	288333	324000	323706	285333	302333	270778	391952	279875	224200	239333	319500	292446	228	256000	294100	314000	318333	330318	379609	289385	505938	216500	220	218	275500	240000	319500	221	463789	299667	304706	443375	253333	231455	289400	217	261800	307300	222500	346091	394	222	342045
6	216	228800	266091	281286	314	293667	267667	445500	281118	227167	259667	253778	335714	269500	294000	238333	289929	293108	217	242000	283200	284833	295619	308500	347000	289846	449281	303000	214	224	290000	267000	290000	341	502500	274000	292647	419812	330333	245909	249300	221	337400	285600	218000	365727	256	217	290591
7	216	274600	271000	286286	222	296111	218667	223000	345941	308000	267889	288778	322762	279250	270200	220000	290429	276600	214	323500	289500	381333	286048	366727	375043	271077	481719	220500	219	218	279875	276000	275500	430	467400	217500	324706	503000	221667	231909	329300	222	326600	327100	327000	311818	214	236	349591
8	221	255400	259545	285571	256	302630	368333	216500	288471	321833	253222	290889	325619	248500	271400	216667	287500	276892	218	215000	317600	371500	330667	355045	277870	263000	443344	324500	217	218	258375	278167	311250	372	461222	241667	256941	497188	217333	236364	309300	220	302000	337200	221500	266455	216	343	309364
9	216	305200	266000	294286	222	306630	241667	380000	311647	258500	292444	269111	365667	273500	277400	278333	326500	288754	221	215000	287000	322750	317238	389364	358348	332923	435094	225000	269	222	276625	297500	285000	216	433111	284167	313647	493125	221000	225818	317000	220	239600	281400	220000	265273	218	218	301591
10	217	274400	316545	263095	460	299074	216000	530000	302647	266000	237111	296000	330905	276375	249000	470667	310786	282615	217	218000	309400	344000	259286	358091	412348	244769	426562	217500	218	470	287750	240833	246750	214	441700	249000	298941	353750	310000	227818	268400	220	311000	309900	341500	338182	216	224	289455
11	214	217200	245727	269571	258	297148	320000	337000	309176	296833	275111	288556	405952	234500	304600	303333	323214	299754	217	268500	321600	406000	342762	369591	333957	268538	503875	220000	218	220	227500	263667	342500	215	435022	273000	283059	448000	219333	241273	262600	220	304000	241200	310500	290273	220	215	347136
12	218	251000	270909	265571	376	342037	378667	316000	338000	255833	276222	253778	348571	246375	253000	248333	266643	287662	434	219500	342100	340417	342048	380364	416217	269231	467656	218000	212	217	298250	230333	251500	220	446856	267667	286412	392125	219000	233182	313900	376	317400	257700	217500	298909	216	314	307591
13	218	259200	288636	301190	224	333593	285667	284500	315882	276167	236333	282333	311095	270125	215200	247667	291857	304769	208	297000	333700	370000	305238	340000	409391	278615	469594	217000	294	252	250875	280833	219000	212	455922	222833	293941	507125	233000	225273	309200	220	268600	306100	300000	337818	215	309	326864
14	215	284200	313182	286000	220	278111	263000	224000	322000	277667	306222	243556	406381	259000	328000	239333	264786	290800	210	265500	343200	296250	284810	404500	345348	307462	518906	219000	214	216	277625	286167	278500	213	426033	244000	267941	418500	231333	262182	270400	221	255000	326100	288500	321636	224	305	274864
15	219	316800	252636	276095	218	263259	304667	257500	258941	279167	265556	329667	350619	312875	326200	308667	269571	311662	220	260000	390300	357250	314381	323364	355130	231615	490344	219000	311	218	231000	268667	347250	218	417756	243000	310765	526938	264333	249364	326300	210	261600	321600	220000	301091	282	220	312409
16	209	251800	232727	291619	220	317259	244333	252500	326706	239000	251556	274667	309857	274250	290800	273667	298500	282046	220	219000	305400	320250	312905	377727	337348	283538	455969	222500	217	219	326375	244000	316500	221	425033	275333	293882	409000	251667	246727	269800	271	336400	310900	395000	288545	218	214	324091
17	207	286000	322727	280905	220	297778	269000	394000	325059	268167	292222	252667	316238	265750	352200	218000	314929	293600	216	215500	333600	288667	352238	345091	382000	247692	511719	290500	213	620	346500	235500	256000	226	430089	263333	311882	463125	263333	217182	272200	216	214600	310100	217000	291182	218	221	331182
18	424	227400	317455	277238	328	275333	244000	220500	293412	293667	259556	313778	371571	277000	301000	245333	342143	300385	222	312000	317900	254583	301524	332955	353783	307615	408406	223000	212	274	240375	223667	338250	221	437700	258500	255882	449312	316000	237909	295100	400	230600	286400	357000	273818	217	218	291364
19	217	227600	317727	262762	248	274704	277000	218500	348882	262833	264556	257000	354286	324500	352200	354667	255500	297215	220	221000	282100	271250	283286	322636	397174	248308	416812	215000	210	215	318625	257167	274500	210	456644	262167	295118	399500	217333	247636	311500	218	269400	247700	273000	354818	216	218	276091
20	216	272600	297818	284714	213	296370	347333	314500	323706	246833	311444	247556	373857	285250	228800	219000	318786	296692	216	221000	369500	270917	275810	354318	360348	333538	421781	214500	216	418	277250	244833	290500	214	439822	291667	270412	440188	218333	216636	271000	218	288200	352800	375000	285909	218	221	313636
21	219	314200	303545	284286	204	303074	275667	217000	293471	256500	273333	283778	347429	335125	214400	290667	351571	294985	216	264000	286400	281667	305952	335591	366565	273231	439250	216500	222	217	243375	243333	299000	218	415100	276667	296118	448000	267333	237455	307400	214	280600	287300	259000	313364	283	216	307636
22	216	257600	295818	268762	211	279926	216333	276000	413235	248333	240000	243556	381429	335125	277000	267667	325286	269415	218	222000	270600	282000	288952	347136	442000	245077	506875	219500	219	400	247250	296333	246750	214	422233	253833	295765	417750	301333	215909	280300	235	222600	249900	216000	326455	212	219	344273
23	211	287000	284091	279143	210	268852	217333	214500	309294	243500	282778	295111	344143	251250	258600	264000	378429	284323	214	215000	346800	315500	269143	309000	393435	239692	456531	213500	252	234	228625	293667	271250	220	446411	226167	297824	452312	232333	236000	303800	216	275800	324000	361000	262273	218	223	336455
24	210	216800	318000	298143	219	314407	217333	217500	256059	281833	253000	216000	331810	269500	274800	387333	342571	306954	272	242500	280800	316917	314381	333682	381739	250077	392781	248500	216	222	315250	259000	287000	213	449467	245000	282588	420312	216667	233273	360700	220	232000	304500	220000	290182	220	220	341909
25	213	314400	276636	267905	407	316333	278000	220500	305294	319333	291556	216444	320143	272250	383400	290000	293643	267092	216	240000	303500	365417	320524	345955	393043	317615	434562	220000	224	370	248875	238000	269250	249	420133	269500	264412	450688	285000	266818	294100	213	288000	294400	338500	267455	217	216	326409
26	216	257200	313455	293810	491	321667	216667	221500	277059	271167	242444	268889	320333	235250	341200	221333	329643	277385	219	215500	305300	404667	329619	309545	348870	247769	508812	221000	213	210	275125	253167	264250	220	411589	217833	269000	370625	330333	230455	271600	220	287200	293900	298500	276909	224	207	317727
27	220	296800	307455	270286	211	294852	247667	216000	297824	396833	246889	245444	323429	262500	249200	311333	296714	305200	216	218500	378100	360250	314190	354045	507304	273769	462594	259000	216	216	243375	350833	246500	214	438200	267167	261824	405500	287667	243818	275100	218	269800	289600	280500	247091	220	293	346318
28	218	238600	250636	283952	430	280000	262333	216500	288353	320167	217889	303111	312762	319250	241600	217000	377786	301262	327	215000	417200	400167	283714	347000	380261	282923	453062	218500	455	214	293500	285833	283000	244	431944	317667	261588	414812	253667	254000	299600	364	288600	264800	221000	251636	214	222	361227
29	220	256600	277636	312476	216	273593	313000	283000	317000	307167	313000	215000	348429	228625	293200	315667	290643	298985	324	216000	285900	311833	304571	375000	374522	258154	418469	257500	214	210	243625	256167	342000	211	433400	222667	308294	475188	289333	224000	270300	226	236200	318400	219500	289545	214	216	341727
30	227	320000	231091	260571	412	297630	308000	218000	295941	302833	251444	232444	320286	279000	238600	279667	294571	285985	216	224000	308200	320083	252333	275364	390565	272769	448250	217000	214	220	334500	327167	329000	208	455089	261833	281059	532562	237000	233636	271500	216	247000	290400	215000	276182	371	218	296273
31	216	301400	274364	269048	222	298259	257000	291000	301294	218667	246333	309778	335143	254375	335200	276333	314714	296738	219	248500	344700	315167	271143	308818	331217	254769	442250	220500	221	216	305125	244667	285000	216	435122	222333	270529	423062	283667	281364	284500	330	267600	244800	221000	308364	228	220	310091
32	216	216400	276182	299238	222	260741	217000	212500	262294	277500	316556	256000	364905	298000	242600	246333	304143	314200	212	214500	338600	328000	312190	343682	335739	263462	454031	303500	250	447	290750	261000	254750	275	441078	363667	299235	367812	244667	243545	339000	216	239000	335300	223500	269364	269	342	351364
33	209	234400	299545	282714	214	277000	216333	220500	271294	234500	303333	257667	347095	228875	231200	224000	311071	291015	214	267000	350000	365917	335619	338864	403130	227615	439906	291500	218	220	325500	250667	315250	220	435011	231667	272353	462125	217000	227273	321300	224	320000	299900	256000	283364	220	306	370364
34	215	261400	252909	275524	358	313333	266667	217000	315824	265000	235778	268333	290667	263125	298600	220333	300071	322077	221	318000	378000	373000	291857	291409	391783	282923	418062	242500	207	219	337750	368667	238250	213	450444	243667	318706	494875	214333	262273	254600	218	285400	289900	219000	291364	250	216	348409
35	218	307400	261636	280524	220	310667	366000	216000	294471	251667	254778	261778	362429	227000	249600	216000	315857	309938	220	221500	298500	292583	260000	354273	350696	233846	423781	292500	214	216	308625	236833	386250	226	458844	218833	291529	521062	215000	241909	247700	223	282600	285800	215500	352091	222	216	301955
36	226	273200	244727	256571	279	273148	268667	322500	304294	282000	294778	226556	353905	296125	274000	256667	306214	322677	486	273500	339800	276833	282238	321409	333304	286077	417219	262000	213	215	300875	284167	280000	424	418422	254667	284294	448875	217000	266636	345100	210	256200	258500	218500	271727	210	356	362136
37	218	230400	252000	310190	215	312741	219667	354000	297059	250500	317222	253889	343095	271125	243400	296333	285143	347462	216	218000	327300	303250	282048	323409	350348	268308	467438	275000	230	216	321625	336667	214500	325	426078	286667	278529	477250	211667	215182	252900	214	277800	260500	275500	257818	208	208	305545
38	210	307000	331364	237095	216	257481	313000	216000	283294	261333	236333	308556	319000	284000	279400	299667	272286	293185	218	286500	280500	279667	239095	355045	392435	282000	418188	215000	219	218	291375	331833	286500	284	448244	285333	290294	424000	260667	241364	295800	211	250400	341200	363000	294455	222	209	283091
39	224	215600	247727	284762	222	287407	258333	230500	314118	354167	251667	253222	258905	315250	299600	219000	294643	295708	221	296000	318700	270583	300952	345227	362565	284923	401719	218500	217	218	298000	271833	283250	219	469078	261000	253765	462062	260333	218545	252300	216	331800	301700	384500	277727	208	210	282045
40	340	304800	279091	282714	442	329296	214000	217500	310235	222333	244444	280444	296381	238375	249000	257000	281929	312508	220	254000	307000	318083	314762	358273	363130	289154	466562	227500	213	220	275125	286333	348250	285	445711	288333	293176	481750	259000	214909	289100	220	254400	284200	271500	269727	355	295	322545
41	596	221200	238000	295381	217	268815	255667	216500	309059	228167	262778	328778	345333	267000	243200	254000	270714	302323	218	242000	298600	283750	314952	324227	377087	287692	391312	220500	218	222	237375	234333	341750	212	429644	284500	307706	474500	224667	237273	242100	400	303400	291800	301000	273727	215	216	317545
42	212	320800	291727	280714	285	271926	227000	311500	318824	252167	246667	260111	290905	224250	278000	219667	269857	298369	218	221000	445800	269000	318286	351136	359217	256231	453656	330500	214	212	234875	270000	336750	217	454311	294000	285059	413125	272667	244545	239000	218	293600	250800	329500	404273	224	213	287136
43	216	274400	267636	283857	665	288333	216000	231000	318118	231667	267000	269000	361857	285250	243000	271333	313143	298108	220	301500	328500	300833	304190	367000	383043	254231	448531	235000	213	390	298750	259500	253250	288	448300	336333	256294	461938	215333	238636	251500	228	304600	289700	294000	283091	276	214	316045
44	225	275000	268364	316810	218	297074	270000	222000	271824	301167	274222	259000	343857	273500	252200	255000	313000	314908	217	227500	268400	391083	266000	381636	360304	275154	473719	267500	213	215	283125	380833	304000	218	434378	325833	284412	482375	223333	263273	305200	285	273600	241100	312000	348636	218	224	319182
45	216	262600	264364	301000	338	303074	378000	217000	299529	294167	249667	258333	328714	246625	246800	218000	268500	316046	218	215000	333900	365500	319857	348591	334130	260000	453938	278500	215	276	279125	276167	333250	212	435322	360667	308235	451750	371000	258636	342100	218	306200	259300	285000	289727	358	210	304545
46	215	219800	263455	273048	359	280259	217333	215500	284235	286667	234556	318667	334095	286750	217200	219667	347929	295846	218	325000	355500	285917	351238	336182	378739	292538	467688	215500	254	216	273375	235167	297500	214	433100	267167	342647	472938	220333	237818	324100	210	350200	259800	222000	284364	210	216	332227
47	220	249800	251818	282095	294	289778	232333	216500	264000	263667	234111	273111	340143	280125	251400	302000	330857	285769	217	271500	401800	322083	289190	349409	378174	241846	444281	228000	224	215	305250	233500	297750	220	478256	285167	280706	471062	254667	268364	264100	213	299600	309200	216500	282909	321	302	308909
48	304	289200	249273	313857	219	298222	304333	251000	286765	269000	267222	288667	333571	218375	349800	296000	292143	286969	216	218500	349500	304583	321571	357409	368565	293308	438594	258500	217	222	266000	267833	321750	288	471822	252500	300529	372500	270667	220364	390400	218	261600	259600	306500	262909	207	381	339136
49	218	230200	288273	288238	258	323704	224000	305500	308294	282500	234667	299667	345143	311375	240600	338333	301857	298477	220	218500	286200	341000	284810	301318	369174	267846	457469	304000	220	217	264500	326000	267750	219	444356	266167	282235	461312	229667	229909	281500	216	244400	305200	287000	250364	212	219	303909
50	220	256600	274636	261333	219	268000	324000	222000	341765	295500	247444	294889	308095	250750	311000	299667	288214	295662	448	216000	312200	295833	335905	330955	307174	297154	403406	214500	220	215	294375	283833	303500	314	435400	253667	277118	410750	325667	256909	280400	270	290800	309100	303500	310273	223	220	285409
51	269	242600	249000	250667	219	294667	214000	248500	295353	270500	250333	322000	316143	296125	355400	324333	365929	293215	219	353500	346500	296000	310905	331182	309696	253769	416406	217500	352	216	252375	299500	240250	344	457978	221500	311235	460000	244000	246364	237800	405	272600	309300	214500	323091	222	404	292591
52	216	262000	277273	251571	462	294222	234667	217000	301059	295000	280111	248778	346238	262000	217600	340667	307714	289338	216	215500	308800	293750	311143	352364	329000	283308	457562	218000	217	224	277625	285167	315750	328	446222	244167	297000	424312	305000	224909	260100	216	336600	326700	224500	265455	364	374	311955
53	211	284600	286273	243476	213	313926	238333	215000	356882	253333	311111	341778	319048	253875	285800	240000	318571	308969	213	289000	302600	327917	279143	325682	351739	276231	470406	255000	220	217	270125	252333	237250	218	490444	305000	267353	369875	256000	278182	341500	222	300400	291800	254000	238273	451	234	361273
54	216	225600	265909	292381	521	309630	298000	273000	327706	316167	256444	228556	310381	293750	264200	288333	306643	337292	217	219000	269200	308250	358095	337455	304783	275385	450375	221000	271	210	338000	281500	270250	331	446444	297333	315765	488688	246333	232727	275400	217	245400	254200	216000	332182	216	396	264591
55	212	324400	299455	309952	258	302593	250333	242000	294059	269833	245778	284889	319714	269875	294400	369667	257071	293954	217	215000	300900	266750	326190	324000	358304	263923	455906	276000	380	341	254500	251667	298500	218	443078	236833	238706	445188	309000	259727	258700	223	259400	248000	208500	291455	402	394	367909
56	217	271600	260818	289190	494	289630	209333	216000	278000	259167	240111	241556	348095	307500	269400	243333	302000	303415	220	297500	366400	316750	345524	345727	421739	273615	397562	215000	211	213	293500	260333	331000	220	435300	302833	279706	484938	233333	227727	276700	218	250200	282500	215000	312636	500	331	374818
57	213	385000	297000	298333	218	277185	303000	216000	295824	318667	298778	280111	366571	244500	299400	215333	326071	292046	304	216000	276900	281250	257143	339091	324652	284154	417688	340000	208	370	227375	306500	345250	216	450967	368500	282471	447250	219000	250273	324100	206	248800	258300	225000	317727	329	347	336500
58	210	248600	249909	273714	212	279148	213667	217000	277235	300833	317222	249889	285048	239000	252600	239000	340643	314015	217	217000	338000	316250	262095	374545	394739	279846	436094	219500	253	215	266875	314833	248750	219	427311	260667	295412	486562	285000	261636	309500	217	214800	236700	309500	297818	220	222	304864
59	222	268800	239273	298667	215	316222	219333	221500	293824	233500	277333	281667	324429	307625	238600	297000	344357	303862	218	216500	352900	324333	306381	321364	367174	243000	428438	216500	218	216	263375	277500	303000	354	487311	240000	318647	410188	258333	257545	362000	221	264200	270100	221000	332727	415	419	345318
60	211	270800	260455	273476	219	311074	369000	217000	293824	302667	307111	270222	366524	250375	306200	221333	351286	305031	297	354500	314000	297917	293381	351545	349087	266462	489594	212000	215	219	297750	278333	314000	247	489756	283667	312294	421875	218000	249364	389700	215	317200	307500	302500	301636	224	388	363136
61	218	352400	266364	302143	214	285111	244667	221000	326824	320000	268778	288222	364762	286500	267000	366333	320929	298723	220	238000	295900	292500	300238	372636	374565	343769	466656	235000	221	346	261250	217500	348250	260	483233	246500	273118	451250	305000	246909	330500	220	245000	322600	238000	346818	212	212	322455
62	215	277000	290273	324762	220	263556	314333	271000	309235	261167	357778	266000	306429	291250	354600	218000	321857	332754	214	296500	327200	287667	318857	365636	357130	299000	449844	219000	220	222	241875	326667	316500	215	485867	267667	276059	466500	246667	250818	279500	214	286000	256200	358500	292000	250	226	299273
63	214	242800	255818	277095	221	319815	217667	304000	281353	302500	342444	248667	383286	275375	256200	321000	360500	292646	222	220500	383800	350083	328238	357909	369130	343692	439969	221000	292	220	215625	272167	213750	221	501267	284333	263941	437750	228667	249636	298500	214	360000	317600	439500	313364	219	212	313773
64	222	319600	252455	293048	328	264963	238333	215500	339412	271333	251000	243667	338714	269625	258400	251333	298786	328662	219	247500	271500	317417	324000	332000	332087	298538	490469	277000	264	218	328500	247167	215000	214	485322	284167	301588	455250	239667	245909	265800	217	294800	316100	330500	281273	277	212	325864
65	372	316200	302273	286714	233	317481	273333	217000	284176	238833	261222	275000	298857	313000	286600	259667	290571	320108	222	218000	284500	321750	310476	384773	378174	269769	398969	215500	215	512	291500	318000	238500	210	471544	306667	298529	482812	216333	220091	344900	273	397800	247800	216500	361818	260	446	323000
66	217	301200	305818	347286	478	261148	313667	270500	296000	283333	240333	286889	373762	311750	405400	314667	331929	317400	215	222000	338900	305917	318333	331727	339826	313231	468531	217000	211	215	286500	238833	277750	323	456289	319500	261529	515875	245667	265091	377600	416	301000	233500	219500	271273	214	317	342364
67	322	214000	273000	257000	230	292259	409000	361500	297059	267333	260667	263111	352952	237750	284000	216333	305714	305046	224	311500	307200	268333	315857	344364	398478	279000	462969	252500	295	215	275500	288500	303250	220	462067	338667	255471	512438	275667	271273	334000	218	282800	277300	215000	358818	250	383	316909
68	225	301800	298545	303429	211	294222	295333	218000	269882	267500	327667	233111	328048	252750	244000	262333	300286	292723	216	286000	366700	344750	297810	347409	355609	311154	454750	219000	218	214	273125	281167	236500	219	459044	226000	281588	470438	382333	243455	302500	418	349400	333500	332500	295545	212	222	314409
69	222	261400	250182	258905	246	299815	256000	223000	306824	294833	291444	329556	319619	253250	242200	276000	290000	300477	214	286000	275900	277167	361095	311545	345261	306154	421594	307500	216	211	292750	218833	310750	220	489622	299000	292765	436375	213667	230455	282600	220	283000	300900	329000	288545	218	210	329500
70	218	350600	276545	300762	342	326667	247000	212000	305412	267000	260333	319444	309524	279500	346600	224667	381429	342477	271	258500	258100	315000	332429	383955	387391	278231	484438	214000	220	309	241625	233667	287750	220	469044	446000	293882	448625	254333	274273	231100	218	267400	269800	289000	305909	222	210	332227
71	220	269600	254909	274810	626	308593	269333	221000	277176	240667	294667	267333	366429	269875	285600	261000	336214	319508	216	263000	296500	371083	299000	325318	355435	282692	369719	270500	279	218	393000	312167	236000	213	456822	288667	263941	548375	294333	229727	269600	216	228400	308100	271000	277909	222	215	308182
72	349	331000	261636	287952	218	287852	461333	251000	285706	272167	223333	250444	323905	297375	236400	362667	283214	342246	224	219000	278800	319667	326238	352909	396652	334538	497719	336000	219	215	278375	265500	350500	212	465844	330833	270941	512188	278667	239273	277200	218	214800	286300	223000	312000	245	216	308318
73	248	342000	251636	255762	222	294852	228333	218000	275471	311167	217111	298778	320000	268500	254000	253333	331571	323062	218	269500	367200	279750	333429	359591	358870	316462	415531	299000	221	212	282750	280000	269000	277	467067	316667	303765	450812	303667	238273	309700	220	265200	283500	217000	314909	218	214	292500
74	224	240000	288364	254667	415	306815	272000	215000	314882	240000	270444	276778	393095	297750	245200	227667	318571	318769	219	250000	342600	320667	309048	371000	326174	282615	440500	221500	294	217	328875	315667	284250	218	480500	307167	289059	466125	348000	279636	323700	262	247800	267600	219000	304091	222	359	329409
75	214	334800	244636	323238	215	281556	253000	302000	322765	303167	306889	299111	318952	267625	317200	274333	292500	317938	227	220000	346000	388083	307762	356364	393174	282692	452781	213500	334	217	256125	252000	249500	218	492056	265500	279529	468875	263667	236273	260800	380	283600	283200	327500	279727	215	252	290545
76	223	271000	271364	345619	214	283704	263000	214500	284529	313833	247778	273222	276810	303625	306600	310667	354857	348538	316	227500	366000	297583	297476	338182	344478	267692	478375	215000	371	241	275500	349667	239750	222	463033	289500	308353	419625	214000	263455	304200	336	330800	343200	258000	320273	329	216	320682
77	272	282600	255818	286810	224	299222	247333	213500	276294	278333	263222	243222	355905	252250	249400	269667	344857	377385	219	218500	348400	288000	308000	359864	337739	279154	469438	217000	628	218	256375	312500	229000	218	423889	301167	279294	404250	324667	273818	286900	391	277800	281700	232500	301182	312	218	360955
78	218	274000	279273	281571	294	289704	251000	317000	332000	323000	235889	312889	322714	254250	268600	246667	287500	361246	264	268500	384100	338000	367619	358045	358957	328385	438469	213500	474	250	369250	295500	239500	399	516467	283500	307294	448375	301333	271545	350100	212	265800	314900	298000	355091	278	356	346682
79	401	284200	252000	305857	328	352259	227000	221000	278000	284500	232444	246778	324524	248000	280200	238667	313071	306785	213	349500	361100	293667	293667	336136	324565	260923	509750	273000	446	255	286125	279333	221000	216	448056	262833	332000	399438	326333	256455	394600	216	233400	305600	241500	279818	332	366	312409
80	211	312800	267727	288190	215	303037	391000	309000	305118	285500	260667	326778	380905	268125	222200	238667	356929	318277	222	303500	415400	315083	358095	374273	404913	328692	466062	219000	265	223	249750	365833	268500	219	470700	338833	281353	469250	307000	270182	265700	214	266000	366400	299500	311545	224	216	285273
81	222	309000	288727	315857	502	298926	216333	275000	289176	347500	257556	275778	307905	263625	248200	323000	308214	334815	212	270000	298600	324333	330619	331773	330391	279077	463406	220000	332	248	356750	322167	250000	220	473833	339500	248412	417312	302333	256909	342700	294	248400	311900	255500	362000	416	495	315136
82	220	226600	261636	297810	228	296074	218000	280000	331824	251167	252778	339444	344286	227375	237400	354667	317071	274138	213	274000	288000	298667	298143	310273	359826	249692	425312	254000	220	362	312875	286500	260500	218	475778	255000	301000	430188	315333	260818	334000	218	275400	302900	334000	254273	220	324	316500
83	228	321200	258455	285143	324	308556	216000	223500	341294	272500	297889	287667	328762	331125	324200	283333	384286	301138	220	215000	311100	301917	367381	361091	388652	261615	474906	213500	306	216	316875	275500	330750	406	468622	246667	239529	466312	253667	234636	433500	209	297400	391200	277500	318364	359	246	360136
84	215	297400	266273	289524	363	293778	285000	216500	263294	260333	274556	246111	314381	262625	278200	319000	364643	287969	334	218500	386000	329083	291048	320364	353391	289538	453531	293000	362	218	303625	230000	247000	398	466522	317000	237294	378125	217667	260636	275600	214	295000	331500	273000	388000	210	218	319455
85	280	384400	286091	278476	222	305556	247333	216000	302647	316667	247556	243222	325619	287875	288800	275000	329286	311031	221	251500	340600	301167	295810	365545	387957	269538	430938	215500	327	454	281250	255167	299250	214	450667	306167	284176	406125	216667	259455	308900	223	324000	320600	251500	334727	222	221	338182
86	214	244600	290364	253429	218	298704	246667	220000	329765	350667	254111	273111	328714	325250	280800	251667	327714	277554	228	215000	338200	328333	316571	313045	362696	286462	438562	216500	218	210	257250	246000	287000	220	493100	262167	277353	447750	216667	227455	273600	222	227400	253900	236500	275273	216	216	323091
87	214	253000	246182	304048	220	352630	216000	230500	304471	254167	239444	308556	365048	306500	258800	279000	337857	312492	220	248000	408000	299333	279143	396818	378565	286308	453781	214500	225	220	227000	250667	392500	214	509222	327167	276000	513625	288333	323091	283600	222	284600	322500	242000	280364	216	408	272000
88	215	243800	245727	318905	219	302481	235000	216500	296824	229000	256444	277778	329286	280000	282600	220000	299500	304185	220	320000	369600	350417	367381	340727	336391	273846	441094	301000	217	219	250625	309333	266000	218	479711	292000	282824	408562	217000	276000	321800	218	221600	238700	218500	359182	294	212	295227
89	218	249800	251818	269667	652	302815	311333	214500	303824	328500	289667	261222	346905	278500	303800	405333	302071	278646	219	242500	313800	281083	330381	317727	348913	222385	485625	405500	214	212	285625	277000	260500	213	510544	250667	265294	520062	250000	243727	267600	219	321200	300300	219000	294000	211	212	308545
90	208	311400	301909	300810	218	297519	246667	319000	278118	335000	313111	250778	418381	317250	254600	306667	339786	323000	210	288500	318800	307000	294048	365045	380609	236308	414000	236000	212	219	266625	317500	249500	217	454578	289333	266824	428125	256000	258182	270500	324	342200	335800	315500	308273	329	414	360955
91	220	366000	246364	290952	316	299481	223000	257500	360353	384000	225444	271333	333619	283375	238000	259000	377286	294923	218	218000	321700	401667	349286	334409	349652	273769	454375	269000	392	214	362000	295500	227250	214	478567	294333	241588	463000	264000	259909	306900	221	303200	284400	242000	326455	317	455	329364
92	215	269400	280455	341333	507	287926	265000	274500	281471	281500	292778	270444	359286	267000	232800	397333	323571	299831	350	419500	336400	353917	296905	340727	397261	332538	486000	217000	341	356	291875	229000	215250	279	456356	362833	282471	427688	216667	279455	249200	268	258000	280400	274500	353545	212	284	308318
93	318	288000	269091	317143	248	303037	271667	218000	294941	291333	274111	361222	364048	254750	218000	218000	312214	285062	216	262500	387600	280917	351333	401727	365130	294385	430844	293000	222	466	271250	231833	281250	215	476689	274167	261765	413938	218000	266636	330800	214	318400	295700	237000	322455	222	217	302682
94	222	275000	266182	280952	414	260704	215333	212000	309941	226667	249444	244889	342714	307250	262600	239333	281000	323600	216	367500	306100	288167	316333	357136	380739	282077	438250	270500	207	220	295625	291000	397500	216	470333	314500	272706	447750	228000	290182	320200	237	277600	268500	423500	285818	220	405	305682
95	218	246200	256636	314952	324	309444	217000	228000	282882	258500	245333	242111	333048	239875	411400	262667	291000	289862	215	232500	321800	277333	351190	329364	370913	297769	458125	293000	219	405	244000	330000	367750	229	507278	342667	316529	482312	362667	258091	319300	220	220800	253400	277000	315636	213	212	330545
96	218	327800	291545	298238	211	285370	269667	221000	329412	329667	294000	395556	359333	265750	295600	221000	332071	298123	211	249000	310800	285000	356619	317409	324304	291385	427562	225000	218	220	290625	355333	264500	216	461567	275667	343706	551750	379000	250727	318800	340	228400	325500	301000	266545	319	222	295409
97	216	303400	261545	285429	522	315889	273667	256500	285824	227333	276667	291222	367857	334500	290000	217000	364643	285292	284	268500	392100	281583	295000	322955	354870	247000	402938	218000	209	215	245000	268167	264500	339	489700	237667	329176	435438	265000	251000	328500	217	216400	310900	379500	300909	300	217	320409
98	214	259000	267727	290619	310	306556	277333	218000	310294	246333	257333	274889	336286	246000	338000	329333	312286	302462	220	255000	277100	301833	348619	336682	365783	309692	472375	212500	235	208	253750	341833	450000	302	479767	265333	279471	419562	312333	348455	236300	212	232200	266500	265500	332273	414	634	311045
99	221	305200	312455	286524	269	291444	313667	219000	302588	242167	299000	285889	357333	279375	289800	223000	294857	312462	218	290000	344900	319917	349000	390727	323565	335308	443531	365000	380	210	276125	249833	286000	319	467233	306167	319471	416312	280333	291909	318300	213	283000	330000	218000	270818	291	219	368136
100	214	235000	249000	302857	216	285519	256000	216000	349706	271167	264333	275333	356905	219000	257800	262333	296214	310446	218	364000	333200	316000	387571	336727	372174	302231	417656	226000	378	218	330375	280167	254250	218	486822	287167	244059	468875	363000	277455	270200	213	298400	291400	217500	300091	217	259	325227
101	222	224600	279545	258333	210	272370	259333	217500	280647	318333	256667	339778	368619	307500	405000	285667	302714	296523	216	333000	333000	290583	361429	292591	353348	235615	496531	227500	219	222	266000	291500	254750	429	485300	314333	270412	420750	247000	276636	326900	218	272800	345200	340500	316727	222	222	323227
102	366	296800	269364	284429	480	255370	318000	250000	321824	308833	230778	318333	341095	284625	245800	258667	312643	319354	308	336500	378100	313500	311286	341591	406957	274846	416750	245500	264	216	428125	258667	374500	291	492567	301000	265235	394750	248667	314000	282700	234	260000	336600	295000	284727	394	258	352909
103	221	294000	328455	295619	381	301778	273667	284000	369647	293000	282667	261444	405143	310750	267400	264333	363000	288092	213	215500	336700	316417	354667	313091	405435	269308	470719	216000	232	321	318375	294000	265750	206	479089	291667	292588	562562	263000	289727	323900	214	263400	269300	375000	336091	340	220	276409
104	212	434600	262818	304905	242	271111	223667	216000	322118	332333	244222	263444	380571	252000	232400	323667	336071	291708	217	232500	334800	350917	278667	339727	362609	276231	409312	216500	218	232	261875	213000	313500	213	530333	245000	303118	484188	269333	239909	306100	217	284000	283000	266000	316273	220	356	317000
105	219	300000	308818	281476	361	300111	229667	400500	271176	289333	264667	262889	410429	295375	299400	269333	305000	302031	214	248500	277800	366083	268619	412364	307826	292385	459469	333000	220	326	290750	268667	291750	218	517789	312500	277941	459188	235000	277818	237900	329	258400	299600	216000	266182	219	219	333955
106	216	334000	268727	312476	290	263593	295667	264500	318294	334333	233667	306778	350190	248875	290200	387333	333714	297477	212	254000	316400	304500	320762	361909	329174	282769	476344	219000	340	282	353625	324333	281750	294	472033	260833	274882	457875	254333	359455	357200	214	296200	308100	282500	299636	217	616	326773
107	281	237400	245636	329238	294	292852	236667	215000	301941	266167	262444	331222	407095	260875	256000	228000	290500	322262	218	218000	318300	344750	351810	364318	378261	290000	504531	453000	259	220	329500	299333	397000	264	485633	270833	269647	454000	355333	271636	278800	212	366000	258700	323500	340818	221	212	336864
108	214	266600	302364	323429	600	297963	307333	342000	268882	252167	302556	272444	299619	277375	233800	243000	301357	333077	385	274500	267600	349500	328095	326636	397696	353538	486812	214500	334	218	269125	231000	302500	250	520267	348833	269765	448125	374667	287818	300000	217	331800	291900	347500	325909	210	386	333909
109	218	319000	284182	272143	212	288889	231000	221000	288412	281000	362333	306222	357238	219625	215800	217333	320286	313185	221	213500	281400	322250	333667	336455	389739	292769	405500	216000	216	246	282000	304833	265000	210	497044	341000	333824	435125	246000	226818	253700	217	299400	336700	216000	341182	480	358	341591
110	218	373000	268364	303524	222	283852	357667	263500	285059	318333	301333	316889	308381	290375	222400	348333	351286	321354	211	270500	251500	306750	293476	410364	386652	284231	416281	213000	221	295	249875	252833	287500	219	524289	304667	274529	376125	318667	272545	306500	214	236400	281900	244000	291000	220	220	273000
111	218	334000	304182	265381	418	299778	340667	229500	306765	341167	253111	266556	371286	224625	330400	251667	313429	315815	577	363500	326100	290000	307619	369682	306435	302615	453688	218500	218	222	300750	327833	252500	220	525678	310500	281882	397625	333667	273000	296500	214	322800	310400	309000	262091	342	404	362182
112	216	245600	262091	281952	217	301630	256333	266000	305118	295667	228667	260778	273095	258250	327400	217333	314500	318831	213	288000	278500	319333	293429	347818	384000	302154	463781	369500	219	210	280625	243667	374250	218	499700	271000	285882	458875	258667	245545	346400	214	287600	333600	214500	322727	212	222	313773
113	221	243200	234455	283095	214	267407	218000	217500	319353	239500	305222	305556	362952	263000	254400	237333	326500	332677	218	249500	354300	376500	343286	391545	342652	296385	476594	219000	210	218	262250	230667	359750	216	486278	291833	306059	412812	242333	352636	274400	212	411400	313500	241000	381909	285	218	340182
114	218	339400	281636	288524	219	350111	257667	307000	302706	248500	333778	271444	357714	296000	328400	216000	404143	287800	218	264000	275200	313167	331286	381864	340043	343692	503562	216000	214	222	266375	253667	231750	216	567256	284667	295647	457312	244333	268455	342500	331	317200	288800	242000	315364	214	216	337273
115	214	235000	316364	279190	218	324037	253667	220500	315059	281500	277778	273667	307810	283875	230000	354000	393929	292523	292	275000	316600	279417	297571	357045	385652	286077	544219	218000	215	212	291875	286000	275500	216	488244	237333	291882	446875	273000	308455	296000	219	265000	297300	281000	351455	214	333	338864
116	347	287400	275727	351810	217	256074	291000	224000	293118	279667	270667	363111	361048	294125	216800	216667	275643	304908	211	445000	344700	345583	285810	346455	398522	261231	489844	430500	224	214	375875	295667	346250	386	476033	263667	282235	407000	296667	318091	350200	214	371600	301500	222000	335182	370	231	281818
117	220	315400	270545	331524	638	313037	286333	218000	319765	256833	231667	278778	408619	314750	248600	255667	319643	327431	223	251500	296000	291667	270095	365136	430957	309692	488188	216000	218	402	241750	310333	332250	565	469744	291167	266706	433312	268333	271636	248600	221	295400	287500	244000	382818	222	236	324273
118	298	327800	263091	293476	222	325667	307333	217500	318059	325333	246556	371444	345286	218500	299800	301667	331857	319738	210	218500	296400	348000	299667	320682	379522	319308	421250	331500	215	261	278500	216167	331500	400	531478	226167	299118	386500	356667	269364	267900	216	289600	257100	262500	309455	342	208	297773
119	221	437200	287182	316333	214	308222	241667	399500	346647	268167	240667	248444	310857	295250	271400	278000	289000	302015	218	367500	341800	303583	296571	348136	328957	316000	484656	258500	216	222	373625	281167	357250	310	502167	342333	259882	436000	249000	271455	277900	220	268600	279100	367000	327364	388	239	297045
120	216	345600	246455	334524	210	335000	291667	303500	314588	343000	232778	282889	356524	270875	340800	218667	370643	300154	220	303500	413300	307750	325333	348955	375087	268923	425906	276500	220	249	275625	263833	466750	432	474756	306333	340882	431562	228667	334909	329500	216	331200	326100	218500	282364	475	223	293818
121	212	232400	255455	328190	212	272963	285667	215000	316706	272667	303667	244778	328476	292500	279400	273667	300786	334892	388	273000	354900	305833	310000	341545	380217	239154	454156	291500	217	220	314625	281000	267500	240	517256	265833	263529	426750	305000	294818	295400	216	292600	347800	222000	308727	216	216	293045
122	217	306200	240182	324286	398	306481	346667	216500	289471	242667	253444	287778	353429	241625	303000	256667	395143	327308	213	220500	299100	314833	295476	413045	375522	253231	469125	291500	218	276	267875	391167	308750	216	461411	287333	266294	418875	249333	283545	359800	213	369400	321900	416000	254182	218	304	299000
123	218	260600	253727	324619	214	256222	216333	263000	280118	452000	262556	253556	326905	248375	261200	229333	341000	315062	222	216500	372300	271583	262143	378591	399826	268692	405906	329500	216	312	293500	289167	312500	336	442067	304667	306353	458562	243000	343909	339700	214	284000	284000	352500	400273	219	229	285591
124	225	336600	238091	339143	216	316037	219333	216000	341647	273167	276889	293667	287429	324000	292400	273667	273357	323000	278	213500	347300	359583	366048	343727	354522	281308	409281	288500	214	220	281750	279500	306750	218	536733	364667	255588	466125	283667	270636	276200	219	294000	340700	222000	345000	549	216	316318
125	258	319600	323818	294476	214	287704	248000	317500	323824	321667	254556	267333	327238	262375	359200	311667	340857	312277	221	312000	357100	285167	317190	347545	374391	277231	438031	221500	221	224	287250	261667	325750	312	457078	359833	272824	398188	273333	284727	300100	371	381600	288800	319000	354000	224	222	295091
126	220	275200	331000	260190	221	343889	216333	217000	314529	272333	250111	310444	331048	350750	236400	379333	334643	333277	447	281500	298300	341583	317048	401545	404217	301692	550219	246500	224	213	335000	279667	285000	210	474578	266833	277412	475125	332000	276000	267100	216	275600	336300	325500	314636	280	214	302682
127	337	313200	262455	292429	399	263037	318000	218500	353765	305167	252778	288222	311095	311250	248400	254333	338214	349600	264	255000	255800	355667	282048	374364	372913	287692	513938	230000	215	222	296500	306167	377000	334	533378	272500	296588	411438	238333	309364	277300	225	275200	343200	364000	296182	328	269	300864
128	316	278800	283091	314857	262	289778	237667	289000	311176	291833	249333	279556	279619	274875	281000	229333	351571	341492	220	315000	285600	320417	349476	352455	368130	284923	499500	284500	218	278	369375	299333	386000	288	493489	279333	275706	443750	369000	280182	307100	224	300200	286600	268500	311727	213	456	324136
129	223	353000	291455	304381	222	292259	310333	220500	282059	244167	261556	323222	345143	318250	247000	352333	334929	354738	345	272000	331600	274000	304667	362773	410348	297077	507500	318000	214	222	286750	293000	286750	220	497733	343000	245118	442625	281667	318273	313800	213	298000	299600	248000	318000	694	216	300364
130	396	327800	245818	290905	215	312370	242000	214500	333647	264500	293000	309111	312810	338250	284800	334000	352286	327831	366	392000	334900	289250	304000	396227	366478	278923	453719	219000	219	466	375875	298500	287250	393	532367	265167	295235	432062	287667	277364	398100	481	323000	269600	213500	276818	219	221	320909
131	337	229400	279091	294952	354	334185	270000	281000	337176	272500	253111	285889	346714	226125	340800	258333	351714	300831	491	218500	309900	365167	345476	424591	346826	252923	426219	216500	218	344	253250	249333	289750	218	502189	287833	269824	363312	236667	276909	288200	213	245600	279500	286500	299364	498	224	319545
132	218	418000	260636	375190	214	325704	361333	218000	276235	343500	272333	318889	332190	265500	271200	329000	323071	284862	224	266000	339000	284250	304429	358409	295696	283385	464656	485000	217	216	244375	252333	245250	208	541156	353667	263176	462625	269000	338364	342100	212	282400	288900	246500	299273	215	216	314682
133	216	343200	278364	324476	216	322815	236333	337000	323176	246833	268222	249889	303429	237000	307600	298667	366500	309169	220	253500	316700	334583	319381	374273	371609	297846	468031	264500	219	368	282250	276333	311500	215	544278	292833	303529	407625	273000	338000	356300	274	272600	278800	415000	367182	318	442	294273
134	216	361800	221727	326429	309	321630	309000	233500	312412	269500	302000	295889	363857	280000	291200	237333	310143	377969	222	357000	320000	344083	368238	396227	378609	319385	446594	281000	214	321	317250	328833	251750	217	484311	375000	301706	425375	361000	319455	323200	219	287600	297900	415500	290091	210	426	319318
135	208	301800	294636	310905	254	267704	218333	321500	296529	363333	265222	258333	353810	311875	270600	251667	330929	432062	288	240500	331000	312833	269619	370273	326652	317308	516750	215000	219	220	319500	279833	380750	222	497944	312000	270118	460562	216667	317091	268800	215	272400	313100	373000	361909	212	238	320727
136	223	288200	281545	313524	209	302222	220667	294000	278824	346333	273000	302889	337524	256875	343800	282000	345857	391323	218	215500	321200	345167	349095	439409	352304	275462	436719	224500	212	302	258125	230000	260500	254	485400	283000	304353	432250	332667	296364	373400	214	422200	298300	293000	383818	528	234	328273
137	304	325200	305727	267286	216	329852	219000	215000	304588	361167	253222	320778	327667	335500	285400	311667	385143	392877	218	358000	351100	315917	338286	369091	356739	288923	457906	303500	392	219	312000	259667	291500	227	522567	257667	257529	435125	288333	274545	336700	216	240400	280900	227500	291182	219	220	323136
138	221	383600	285636	322524	218	326185	299000	219000	307412	243167	301889	267222	309667	240500	288600	265000	376000	401846	395	288000	424600	345833	392810	361818	377087	281462	445875	250000	246	226	274750	306833	270250	389	553878	266500	261529	463062	251000	331818	358400	213	264800	316100	261500	319000	220	216	347182
139	220	331200	282545	301143	218	328815	218333	222500	290471	339500	276556	252556	346476	245375	340600	245667	319000	354954	435	356000	355500	285333	350952	360409	334478	294154	484125	324500	442	296	339250	294333	266500	214	523367	229333	290412	501688	458000	291545	338500	218	243800	271600	313500	374455	308	440	300091
140	216	361800	340545	256476	221	308556	282333	233000	303294	294000	260000	329000	360190	248500	268200	268667	336071	383723	218	353000	304900	281333	356619	376091	324174	291538	523312	465500	222	215	286875	267833	317750	223	496333	271667	274000	492812	343333	265545	307400	218	317600	316700	263500	291273	390	277	301318
141	214	334200	345455	294429	219	302370	264667	347000	271765	260333	319889	330444	360095	337625	294600	355333	318714	374385	220	454000	358800	319250	325000	388364	307565	247846	516500	217000	336	219	311875	254833	287500	218	487322	338000	278118	465062	339667	291636	332000	220	278000	287000	502500	296727	210	219	363955
142	288	376600	327636	259524	224	295593	274667	214500	314471	217000	230111	296556	319095	300250	277800	217667	394286	348585	218	217500	301100	314583	322429	405318	391261	335923	471000	288500	224	298	373500	299333	269750	212	502367	234833	303118	449062	247667	301182	366500	314	253200	290000	258500	274364	239	416	287227
143	225	283200	270182	321429	219	299074	217667	222000	277471	320333	314778	263444	376000	300750	288200	316000	411714	339631	220	280500	334900	330917	361381	325818	386087	301769	451500	215000	260	212	278125	301333	312000	216	508711	251667	267706	408562	218000	332818	252500	217	291600	262700	340500	307727	216	223	326136
144	347	331200	305545	296952	349	276000	217333	216000	319765	306167	324556	319000	319476	278625	225200	266000	360143	334923	218	342500	475900	320667	349381	384636	381870	280538	441562	216000	216	219	331125	305500	254750	216	501967	252833	288000	459688	237000	298091	265500	223	363200	260500	413500	269909	295	301	297909
145	218	312600	271818	298810	248	292704	344333	218500	304000	296000	368444	376111	415714	264750	275000	229000	371071	338662	304	217000	397900	411667	281333	390500	416478	289231	450719	436000	217	282	257375	344833	279000	380	525633	345167	351353	377875	261667	255364	333100	288	309000	311000	282500	305000	222	241	305409
146	212	247600	266818	276762	220	308926	252333	218000	340000	253000	322000	239778	366429	295625	281200	284000	341286	322169	222	299000	382900	315833	346333	303545	373565	302077	412906	220500	562	284	292125	243833	292750	220	503056	296333	332941	400875	265333	322000	278500	214	287400	224700	222000	310091	316	238	365455
147	224	301000	285909	308762	219	269185	221667	300500	308588	336500	290778	361333	321238	244625	327000	244000	353357	345569	218	266500	316400	373417	356048	421136	322913	243769	521375	314000	214	222	343000	273000	278750	234	497556	239667	307471	478812	267667	422636	342600	216	273400	301200	413000	353909	238	625	342045
148	215	353600	321182	277952	238	300296	225000	217500	309471	264667	311444	276000	362190	292125	329200	235000	338429	314154	531	328500	303800	325333	298762	329227	420087	287077	461000	369000	224	330	335375	260500	363750	224	496456	225833	303176	459312	306333	353545	346600	220	269600	311000	219500	319364	278	222	336409
149	218	246200	248727	297762	212	281815	294000	250500	266588	252000	233333	333444	334619	245000	294000	278667	350643	309585	218	381000	333900	315167	338571	335364	369217	318462	449188	215000	218	217	305500	270833	273250	270	497711	261667	289294	438375	217667	311455	322800	244	350400	283600	235500	276818	219	297	306136
150	221	223800	314182	306429	370	326704	221000	218000	339000	316500	270556	284111	311286	379125	383600	340667	303857	328646	214	256000	373000	308833	340095	363091	384783	267692	439062	315000	215	466	317000	294833	331500	333	503300	228500	270353	557438	341667	318909	318300	210	312400	272900	346000	305000	218	342	310409
151	218	319800	267182	331952	422	288519	233667	218500	275235	245500	238111	331444	349762	274000	288000	220000	321714	340231	740	389500	344400	343083	334048	363773	359696	284923	491375	219500	218	217	275125	272333	266750	226	490767	339333	279294	380750	328000	314273	337700	404	337200	291100	354000	390636	220	216	282273
152	220	324800	294000	330667	254	294444	328000	254500	352118	286000	271000	271000	351952	300750	218600	315333	321929	346615	222	623500	321000	364083	328333	347909	395000	286231	469000	215000	222	221	387250	288500	296250	227	490222	263000	262647	430625	216667	282818	290700	302	260200	318200	232000	302909	332	540	284000
153	218	298800	270909	299381	407	273481	297667	311000	303000	301667	274111	349222	322714	247875	215600	266667	373929	319862	248	257500	342400	277583	346429	423409	385783	296308	481562	215500	224	288	277125	240000	263000	216	480600	313667	358059	409438	242667	271455	308600	216	269600	275300	357500	267636	460	222	343318
154	220	330600	254182	296810	296	287704	258000	254000	250588	244833	250556	326222	302476	245000	273600	344000	348286	332754	220	219500	377000	312917	329571	373045	328000	281077	566375	255500	216	213	274875	301167	266750	429	538033	349667	266529	362812	215667	381545	318300	216	383400	318600	302000	346000	365	209	284182
155	218	221200	262000	284810	224	326296	215667	215000	316588	356167	315111	283889	317238	275000	238200	411000	386286	320185	294	298000	336000	248583	390381	352727	319261	346615	413000	242000	394	212	321375	286667	291000	378	509444	366167	323941	414688	254000	285636	301000	215	216200	250100	220500	261818	334	332	334727
156	214	361400	289364	356381	360	289556	214667	213000	305059	262500	279333	282222	319571	249500	237200	217667	406286	333969	214	215000	351200	298083	314667	387864	369957	286000	469281	386000	390	332	272000	276167	407750	237	521133	317500	272941	487500	314000	280909	268600	220	358400	389400	214500	322545	218	215	295636
157	215	367600	274273	294333	214	320815	222333	216000	307353	286167	270111	250667	360857	323875	286800	214000	344714	338169	220	386000	334400	328000	353429	340227	409957	273692	410688	219000	227	213	309625	288833	237000	211	528822	331667	280176	412938	280667	312909	297600	210	297200	316300	278000	299545	290	406	298727
158	267	318000	257545	280143	220	307815	304333	359000	294941	292667	330556	288000	332810	279125	342800	238000	334071	322292	213	483000	338000	302583	291524	373864	395870	255154	424500	357500	243	218	294125	263333	289500	340	528567	289500	321588	401438	317000	316364	291000	351	264800	272400	221000	353364	282	222	286727
159	220	497800	262545	299619	214	263667	214333	216000	352706	299667	292556	273333	311762	275625	339800	384667	324643	320000	416	330500	340300	289583	301714	392864	416609	301308	465250	216000	210	218	272500	251333	245000	246	497178	276333	279882	502500	262333	303727	361300	252	320200	264700	252500	333818	214	340	321182
160	218	330800	268182	285667	343	287630	290667	273500	280059	303000	340444	290444	341714	300500	254800	347667	342143	337646	419	214500	323400	338500	328429	341000	390826	254308	465375	321000	274	220	315250	250833	300250	220	494456	281000	275765	407438	289333	307091	316500	390	263400	364900	218000	335273	244	219	302000
161	219	319400	271636	326095	213	295481	307667	318500	265647	319667	252556	316556	311190	277375	281200	246667	305214	306769	222	346500	372100	297000	313571	411864	403652	304000	499562	216000	220	217	296250	226500	269750	328	516489	265000	289941	408250	218667	381545	332100	280	246800	234200	285000	329727	214	214	277455
162	262	382000	254364	339952	512	282963	218000	215500	304765	280500	255667	280111	324143	256000	227400	258667	359786	341446	300	242000	297800	305250	340476	396682	397783	279462	447844	216000	257	217	260375	243500	442250	222	491678	382000	288235	397125	342333	310182	354000	306	212600	260000	374000	319455	222	341	310727
163	493	305800	439455	334762	306	336852	217000	217000	311235	295167	260000	329222	344762	235750	260800	384667	319214	340138	496	294000	317000	366250	325810	436273	341435	288692	442094	307000	218	325	262500	348333	331250	220	519778	254333	323118	462250	349667	275909	253800	218	324400	283700	328000	348818	335	217	279545
164	219	340000	253000	315286	240	288222	223000	308500	312588	289833	281889	320556	328095	254750	255600	308000	299500	322815	315	261500	370100	390167	322619	336182	349913	261615	388000	335500	212	713	317500	276167	377000	328	524578	294167	282353	405312	214667	308545	311900	387	307200	251200	340000	313182	382	212	342045
165	218	242200	268182	289714	302	327630	217000	215000	287471	274833	345111	250556	350667	302625	323800	252000	347643	327723	455	270000	398100	298750	335048	339091	340261	255615	476125	360000	224	227	287500	240833	275750	424	529156	264667	301000	343938	263000	365000	325700	230	333600	288600	353500	312818	216	218	288409
166	218	379200	292273	303381	327	308556	301000	216500	366529	252167	298556	259444	351381	341375	269000	235667	324500	300969	218	337500	311700	312833	298619	383273	351565	261231	445688	282500	322	295	321375	312333	275500	224	478389	368500	259176	383000	260667	309818	274700	214	369000	314700	474500	308818	285	379	307636
167	214	309200	260182	300333	215	320926	286333	261500	334235	266833	271889	250222	327905	337125	276600	305333	327429	362938	216	213000	335600	343750	327238	347909	337913	266846	507969	368000	242	365	316500	258167	312250	221	517811	247500	257294	436062	318000	320000	260100	383	247200	307100	301000	327273	369	372	280591
168	214	217000	264364	275714	220	274370	215667	267500	331882	288833	306222	281556	338952	251375	281000	279667	351857	324154	216	262000	387800	317333	308524	332500	412609	248615	447688	216000	232	217	229375	295500	361250	215	534922	347333	312412	430125	354333	311727	284300	215	243800	289400	215000	243000	270	224	334682
169	244	215800	311727	267762	224	298963	310667	213500	280353	330000	263222	259111	343952	265250	215400	375667	315071	321246	267	351500	352900	330750	326238	378591	379304	312769	483906	221000	214	300	320625	262667	234250	304	526011	280333	284294	395312	415667	358455	330000	212	305400	239800	213500	315818	218	271	273636
170	211	327200	254636	337857	461	297407	296000	218500	318353	251333	233889	285667	360238	298375	231800	317667	377643	348831	432	347500	308300	319917	330095	359182	348783	273231	449031	443000	216	350	278375	258500	285750	215	482267	303333	245941	432062	358000	295455	396400	231	323800	313700	222500	315545	311	412	298227
171	344	319200	246455	294000	236	287815	254667	267000	309941	242833	264111	269889	304190	279375	291200	215000	291500	331862	215	365000	330700	332250	324810	422636	371652	280692	492250	269500	212	219	243500	299000	350000	553	460278	268167	277706	395750	263333	384727	310500	224	264600	257200	286500	340818	320	218	279682
172	214	291600	288364	319095	321	283704	291667	319000	288471	264833	281333	258778	270000	245500	247400	263667	344857	340985	386	300500	340200	334917	326524	376364	426783	243462	502000	302500	221	216	314125	308000	285500	216	497878	296000	277706	392312	220333	327091	304300	442	388600	293000	214500	390091	307	226	298864
173	212	339600	312727	297905	220	307556	218333	329000	273000	253833	322000	268556	329952	273625	291600	298333	343286	352892	423	379000	408900	362333	326857	400773	386913	292923	475125	220000	223	211	343000	257667	215500	212	502589	297333	289353	432500	219000	340455	299900	344	350800	275400	222000	329182	364	318	291136
174	214	224800	336545	310762	222	307778	219333	349500	312176	319000	290444	365222	314952	322625	343000	259333	391214	366077	233	356500	305000	382583	322476	360136	406348	282154	439719	234500	218	218	297500	261333	262250	371	504778	308167	302176	488188	255333	267273	304400	223	333000	279300	260500	294000	312	498	319091
175	218	264000	325273	288095	216	360222	249333	216500	321706	296333	276667	280667	345048	247875	238400	251000	321571	378800	346	449500	334600	273333	334524	357091	359391	299462	424406	319000	210	220	256375	216667	270500	468	525889	324500	268588	426062	254333	357636	289800	213	270000	255600	239500	318727	217	220	327864
176	213	368800	264000	269952	256	290074	271333	219000	327412	251167	269889	253778	383667	290500	324400	325333	311071	349277	218	490000	411800	312333	292286	344500	345739	285923	455719	429000	660	220	269500	332167	309750	222	504244	278333	319882	492438	260000	316364	353300	220	248400	308000	258000	336455	215	216	291500
177	222	365800	272636	308667	212	269222	263333	299000	278882	236167	293556	299556	382429	335125	251200	251333	316429	342215	211	330500	361100	287167	346571	354818	354391	264000	432344	238000	210	357	254250	316000	241500	336	483956	229667	248824	401812	332667	296909	379800	422	355600	278100	266000	248000	216	250	297091
178	213	258400	310818	321095	221	299926	226000	303000	307294	265667	262222	260333	288333	304250	235000	256000	328571	331815	276	311000	324200	347583	299381	337409	341957	300462	346812	377500	214	375	215125	252833	275500	214	485733	263167	298941	397688	343667	363636	325700	214	271800	267400	309000	286455	250	322	326591
179	215	327200	371091	320476	379	318704	227667	286000	289941	252333	323556	330444	324238	289875	250400	246000	350571	356108	298	245500	307700	354667	316286	323500	366609	237000	493438	214500	448	212	253750	261667	292000	218	509644	300333	261647	510312	348000	271909	297100	216	298800	290800	215000	389364	454	219	282682
180	220	362600	295000	321619	217	327667	246667	313000	345412	232333	248556	270556	355952	290250	230000	339000	306929	330415	209	216000	319500	360750	297905	335909	391304	328077	454406	294500	215	220	284750	315000	323250	220	531578	298667	260706	320375	417667	336636	332500	286	257200	282500	214000	265091	348	218	308227
181	216	294200	306455	354238	219	306000	260000	241000	342647	291000	275889	259111	373333	320000	326800	344667	334429	380062	213	453000	325800	355667	313476	384091	292174	304462	490812	217000	220	324	242250	237833	291000	212	547144	260333	309176	370125	278000	313000	327300	216	324800	260600	354500	274273	219	372	309682
182	213	304600	265636	332333	368	301593	272333	252000	276588	224167	313556	293333	361905	301375	254600	243000	315571	375431	218	222000	315000	339667	312429	407818	352783	319538	412812	218500	214	207	266750	328667	358750	394	499622	310167	263882	466438	227333	374636	325600	407	314600	230500	233500	320091	209	258	265591
183	352	220400	346091	313429	266	329370	218000	310500	309412	338333	305667	300444	372095	302250	218400	327000	342143	356585	241	276000	281200	345667	299762	335864	350783	256154	487719	260500	216	505	279875	327500	317500	222	569878	285833	289294	432375	216333	381636	281100	218	293000	315400	451500	339636	368	281	293636
184	212	319600	222455	294333	230	288296	308333	216500	330000	315333	268222	469222	335190	237625	295600	292333	303357	375108	220	227500	343800	310417	359667	357182	417783	319308	433188	293000	220	301	286375	267500	263000	307	528833	305500	252118	448812	277000	265818	326100	215	311800	246700	223000	372545	218	222	285545
185	330	273000	285182	295571	220	293370	371667	221500	317000	292333	281556	306667	316524	268500	312800	386000	295357	355262	384	326000	329000	362583	406619	379364	361522	288462	446844	215500	327	214	321625	262667	258500	215	492956	375833	250765	464438	310333	346364	309200	228	224200	259000	477000	288182	214	325	305909
186	283	227400	277636	329000	240	301333	244667	213500	258118	261500	335556	241111	375381	281000	298600	312333	373500	321692	366	266500	360700	323000	313000	388818	372913	304846	520250	292000	218	217	262000	442833	263750	217	507656	293500	280706	417875	314667	309909	336800	224	366400	227500	307500	326182	280	225	304409
187	215	355000	294273	301667	216	313926	312333	343000	339647	249167	297778	260778	371143	279000	302000	231333	353500	333862	222	337000	362300	354417	308476	320500	379261	336154	454531	289000	216	222	261750	308500	294500	593	492189	304500	282118	437938	232667	319182	313400	219	263800	260100	221000	309182	220	608	272364
188	214	320400	266273	288476	218	303259	268000	213000	291941	283500	276000	317333	324524	333875	279400	231333	287286	362692	213	290500	317700	329917	279857	380182	354304	279000	442375	279500	218	358	273125	230833	288750	534	482222	302000	274647	357250	315000	402182	306300	220	299600	266700	382000	237818	630	371	275682
189	214	495200	268545	290524	220	295259	215000	215000	258235	351500	424444	272778	371429	307500	270400	267000	325214	335846	412	253500	355300	333000	316524	350045	382739	309769	427438	417500	218	216	321875	239667	325500	353	536789	284833	285471	344062	275000	323909	282700	471	343200	296800	251000	323091	218	219	307773
190	271	314200	294182	333381	303	300778	343000	219500	364294	271167	298889	352333	344857	317250	278400	314667	306214	352615	360	217000	365000	288583	336238	370455	369174	329154	463875	285000	224	378	322375	239167	286500	209	561544	307000	256471	447125	332000	291727	322700	319	225600	288400	254000	318364	218	424	291500
191	219	397800	257818	297810	218	319222	332333	340000	345882	247000	288667	287889	388095	290000	306200	333000	286357	356554	486	307000	483800	317333	365952	422682	364087	277308	456156	316000	216	214	325875	347500	330250	291	514511	281000	281882	426438	369333	312636	238400	208	270200	245600	261000	297182	358	445	309682
192	223	239600	306727	334667	430	309519	300667	224500	303412	266000	248778	235333	380667	258875	272000	272667	362714	344677	218	403500	330500	365250	327905	375364	361957	348692	458531	312500	224	341	268875	232333	213250	386	529478	268500	264353	423125	307667	290455	334800	215	328400	251300	257000	322727	355	220	300227
193	282	357000	279818	328048	222	305889	216667	220000	312882	272333	327667	273778	317381	309250	284200	280000	341714	342015	215	334000	301000	332667	330143	330182	369087	255154	435406	271000	419	226	248125	284500	319750	219	572533	313167	277941	420188	227000	402091	304600	389	306400	310000	215500	322273	414	226	285091
194	220	231000	288000	324571	221	291259	369333	216500	259294	276500	255111	298556	388333	346250	276800	238000	319429	358954	217	316500	311800	333750	355429	394182	376565	317769	440688	219500	221	310	273375	309333	279250	216	502922	317833	261000	378750	319000	322091	285500	246	400400	321200	231000	365818	220	303	297045
195	213	349400	227636	328238	410	295296	320000	219500	295118	271000	266778	361556	295429	358875	281400	235667	379000	349969	344	248500	281300	286500	348524	387000	356696	251769	445281	393000	330	218	276250	278667	278000	219	510800	288833	260588	344062	367000	358273	261400	345	313800	380200	288500	365909	295	530	314000
196	219	249400	280818	320476	458	313704	324000	213500	365647	272500	276333	273111	298952	334500	254000	393000	364000	350554	395	215500	314500	287250	292476	379273	352957	293077	478688	286500	217	216	287125	342500	251000	335	535644	321833	275353	408125	272000	312909	335300	339	345000	286800	265000	329727	222	216	324545
197	215	231600	280182	315095	286	288963	234667	217000	331000	245833	299889	287889	320619	334375	261800	218000	338000	393692	310	287000	367300	426583	315857	380273	368087	305385	525219	327000	260	226	281500	323000	323250	225	526111	279833	281647	518750	220000	317455	343200	220	334200	253800	209500	352182	213	378	322318
198	323	320600	284364	358476	222	285148	248667	314500	278529	260167	247556	264778	357810	301500	315800	317667	291786	367215	327	293000	308000	352083	371857	367000	380391	271692	428094	277500	216	222	250125	236833	265750	528	526022	315500	292471	385812	326667	352000	354000	238	289600	310000	218000	241818	218	215	296455
199	224	274600	281909	269095	216	278333	260000	214500	316294	323500	289778	276556	325429	323750	239600	227000	412786	383815	213	418500	298900	305083	304952	331182	385217	301077	425500	218500	223	223	319375	284667	289750	219	513611	278333	296941	419750	297000	394273	316900	224	282800	261900	254500	288091	217	216	327682
200	217	262800	284182	309571	366	295333	220667	384500	300529	296333	265000	348000	409667	264000	216400	218667	360714	407000	216	380000	363100	326417	328714	360000	406957	252615	470469	303500	327	216	295500	311000	284500	418	541167	272667	263588	419312	280667	320727	371000	212	256000	270300	241500	372636	211	386	313909
201	341	249200	236091	321524	344	309778	220333	214500	332412	274500	351333	369333	382714	259000	368000	301000	400429	392985	222	286000	293700	297583	277095	341909	443522	258692	526219	285000	220	221	234375	247333	396250	217	484278	396667	265353	426312	391333	352818	308500	206	435400	275300	279500	270818	216	328	311545
202	216	216600	325000	268762	223	304556	246667	281000	327529	248333	256444	280556	334857	280250	306200	295667	379786	356308	218	221000	396000	354167	367667	433227	345957	268769	505188	219000	238	218	339875	332333	326250	216	511067	355167	280294	426938	219667	374273	388700	223	225600	318900	252000	351545	335	216	313364
203	217	327400	301182	314476	242	290963	257667	277000	359118	372333	267889	244444	311048	237125	337800	381333	367500	368938	215	334000	332100	304333	330524	382818	414217	271077	465125	455000	622	220	279375	311000	293250	213	476189	323667	292353	371625	366667	396273	325400	225	241400	241500	219500	362273	624	224	292773
204	344	344800	272727	296571	290	294481	309000	336500	319824	332500	240000	243000	304190	290000	304800	295000	370500	375862	220	261000	274100	328500	315476	362909	370174	269231	477625	449500	213	412	255000	296667	273250	307	531189	338333	238353	463938	276000	385364	327900	637	303400	290000	259000	300364	392	520	333045
205	222	409400	268273	300810	374	276704	295000	301000	321176	300333	244222	321667	334762	343125	263600	432333	359000	380462	224	219000	380700	351500	366429	427091	390087	264769	459688	296000	299	217	323625	243000	269750	248	518744	391000	276235	432938	260000	301091	326100	222	323800	284100	218000	337000	472	296	312091
206	219	267000	308182	317476	268	286630	288000	213000	348059	249500	300111	288333	339714	259125	366600	226000	273000	362523	443	218000	354300	327417	388762	434955	353174	356846	455094	310000	378	392	245875	293833	265750	220	503011	405500	251706	404375	249333	292455	299000	414	242000	286000	235000	369818	212	278	297136
207	218	234400	262909	275095	214	329741	220667	279500	353294	326667	277778	290444	371667	301750	335200	358333	371143	431200	294	294000	290800	299917	329905	335273	344174	329231	459875	267000	214	216	315500	285667	266500	222	500278	351833	279941	437875	220000	343455	352600	214	286200	318700	218500	292545	343	212	254364
208	216	318000	269636	293333	240	332259	219333	222000	294235	275500	259778	258778	395000	218750	244600	360667	325857	379677	307	220500	329000	310083	303286	407636	348913	277077	491312	366500	402	214	366875	240500	475500	376	501522	288333	267588	419562	269333	311182	274900	221	308000	332800	218500	296364	411	215	371773
209	218	312600	232909	305048	380	282370	248667	214500	262118	278500	310444	261333	312762	301250	278000	241333	284000	365631	531	284500	395500	333167	307286	326409	366957	305000	425219	294000	381	491	270375	240833	246500	209	573522	310833	261235	383000	278333	427727	360400	216	337200	275300	313000	330727	316	418	249591
210	208	371800	278182	315667	354	332111	382000	219000	278059	335167	291667	286111	339952	270875	264800	344667	395000	406785	244	253500	310600	345333	325000	381273	362957	268385	517656	478000	252	218	300250	239333	285000	464	524333	310333	292118	389688	308667	383727	320200	219	364800	289900	260000	400727	217	231	303909
211	221	441800	283909	368190	210	314593	268000	268500	284000	255167	267333	260333	356810	236750	358000	216667	344929	363400	529	238000	305500	344083	335429	380500	418913	297615	462094	260000	220	212	323000	326167	317000	340	533456	243667	269235	396188	247667	298545	345900	221	280000	278500	252000	303818	251	334	283864
212	212	452800	228091	324143	373	290704	326333	219000	296176	253000	304222	253889	380000	278625	414000	237000	385071	365508	216	301000	340200	325500	350667	387682	344696	242615	462875	217000	224	221	330000	292000	242250	364	497756	315500	297176	438688	255000	324818	305600	222	357800	329800	313000	291364	459	210	282455
213	214	325200	290727	355048	445	295407	219333	237500	274000	277667	294778	281111	364905	226625	282000	280000	359571	392538	214	286000	349700	315500	303714	390227	335783	288846	485406	349000	216	274	291500	263667	242750	216	560611	240833	283706	439375	215333	377909	310200	210	307600	235600	217000	292455	217	246	295909
214	212	289600	274818	320095	225	331259	354333	215500	323647	288000	285222	415333	345762	256500	278000	216333	310714	372046	270	308500	315800	310083	325238	415500	391609	321308	494312	284000	294	400	311750	256333	248500	226	547922	296000	294412	361812	256667	317091	289600	212	391400	309100	217500	276818	218	363	287182
215	222	343200	265545	319952	264	337000	239667	312000	292471	250833	242444	316556	357810	296500	308400	321667	399857	383892	385	248000	254200	351333	325095	403136	378000	242538	519750	219500	444	352	323500	354833	288000	214	592000	301833	256235	350500	254333	333455	284900	213	484400	290900	298000	363364	516	216	288773
216	216	344400	245545	287571	218	296074	336000	217000	342118	341833	301222	283556	318190	389375	335200	252333	375071	379892	220	244500	311500	360000	371952	354864	346174	268615	468438	381000	415	217	266750	255833	218000	218	542222	259833	276471	362812	217000	307182	389000	300	327400	316400	335000	281636	208	406	301818
217	219	306800	240364	325476	216	285037	238333	219000	269353	293667	302889	279667	361286	248875	222200	349667	301786	366554	287	311500	341800	293333	349381	377682	420261	259615	469531	384000	214	218	290500	228000	345500	212	526289	358000	275235	358438	347000	259182	315400	212	318200	252600	218000	337091	210	349	290500
218	216	364000	300273	342714	216	349926	349667	276500	293647	254333	298444	278222	321905	279250	287600	217667	355786	338431	366	309000	320500	308167	351667	287045	400348	258385	457562	398500	224	221	235875	251833	287750	219	536189	273333	290647	410250	256667	311636	375500	220	237800	288100	257000	374727	222	387	316318
219	212	367400	320273	298667	340	305630	293333	232500	315706	275833	302444	231667	337333	301250	327000	290333	291429	346200	217	248500	286300	294250	353905	358182	326565	293077	483219	217000	218	215	306750	261500	274000	292	487033	282000	266824	368312	264667	330091	306300	290	473400	275700	219500	299364	531	489	306182
220	213	345000	296818	323905	351	322704	290000	280000	294647	218833	277667	311667	334476	310500	237600	244333	343786	358862	351	276500	282900	237250	361190	355136	360783	323077	457406	332500	326	216	298375	321500	432750	256	489389	376500	253941	435125	274333	419909	342300	224	239400	348900	415500	386000	374	220	310682
221	221	365200	302818	275286	298	321148	280333	320000	335647	260167	381778	299444	317619	281000	359200	293000	363286	370138	226	393500	342700	278417	325571	339500	391000	329231	376406	233000	218	218	266500	320000	338500	424	486744	350667	320235	399875	264000	331000	300600	376	449200	337200	313500	289909	341	218	284318
222	216	320000	389455	281238	240	298667	218667	445000	297706	308333	318222	301778	334095	288875	302000	379333	321500	389154	520	261000	358200	361917	333143	386455	296522	288231	361656	279000	285	212	297625	241500	230500	219	527211	372500	273294	478688	288667	361909	281000	218	325400	263800	267500	291091	311	222	307045
223	211	289400	262727	316333	215	299815	327333	217500	266765	285333	299333	260778	295143	295625	349600	334000	277000	376323	258	308500	283000	309583	339714	351591	390087	308154	483812	215500	218	219	319250	218000	381250	310	518111	351667	268294	382625	289667	376909	327500	215	345000	316800	349500	273364	216	238	287273
224	218	272800	295818	331810	216	326074	249000	500500	301235	224667	271111	274000	296381	304250	319000	259333	316786	375738	396	312000	327800	303167	367429	312182	374174	307077	506031	263000	220	232	279000	252833	235000	210	530922	275500	281765	334500	405667	396727	329400	280	344800	296500	301000	325636	212	217	275909
225	214	292200	297182	320905	215	331889	262667	296000	325118	241167	293778	286333	341762	318625	279000	238000	434929	436815	221	481000	357700	289917	320048	349727	400826	321923	397781	311000	326	216	352375	281333	289750	326	510689	302333	287706	393812	354000	322636	328200	454	399400	243300	265500	320818	326	246	303364
226	214	264800	306364	284095	832	302296	302333	218000	318941	273000	340778	321778	352857	326000	274800	256333	355500	396246	212	218000	303700	359000	286571	326818	432565	221462	439375	335000	314	416	336125	247667	276500	309	541844	245000	279176	354250	258333	337818	348500	217	319800	309100	456000	291273	335	389	301273
227	213	260000	299909	328476	374	288852	336667	238500	297000	229333	296556	369889	319524	325625	218400	346667	361429	430662	240	221500	331700	326833	346286	348000	349391	281769	482000	440500	220	217	309750	261000	308500	220	548211	297833	325235	448188	454000	281182	298700	385	382400	330500	215500	375364	279	399	332318
228	211	286600	265364	294333	539	316963	294333	217000	311765	379000	348444	274222	303952	283500	306200	324000	335429	422015	513	491500	393900	318333	330905	400136	387000	253846	516375	419500	216	222	363000	279000	230000	216	521389	296000	294765	330375	343000	314909	386400	435	382400	316600	226000	358455	304	465	299000
229	220	279600	270273	320048	210	258926	254667	215000	300059	269833	236667	298444	343048	240625	251400	328667	352500	415615	215	215000	317400	335833	290810	418136	346478	323385	531375	420500	477	296	333125	287667	247500	216	504944	270167	265529	448688	248667	337273	272300	220	218600	290800	229000	364182	442	212	292318
230	213	309000	350545	376857	360	269963	260000	306500	305176	231167	280111	302222	332333	249500	301400	260000	368429	403354	478	372000	341300	344083	285095	467591	417478	254077	464469	460500	206	440	314625	318167	234500	301	517967	219333	287059	374000	280000	365636	311300	347	321800	243300	276500	333091	217	306	324318
231	218	294000	237727	354524	212	316815	253667	272500	301176	242500	364667	335111	286048	252375	395400	338000	388214	377477	324	216000	340700	341417	266857	436364	358696	320615	463406	271500	333	259	346750	269167	234000	220	501800	284500	288176	363500	259000	355000	288000	236	355000	291900	214000	296182	208	374	334227
232	220	290200	305091	313381	326	313074	317333	218500	295294	242333	261444	281667	356810	295500	321200	362333	418429	355031	316	221500	264100	309333	291381	404364	385783	260923	468062	280500	731	351	269750	292833	283000	217	546378	302333	290176	432500	219000	287636	314900	208	322000	247500	293000	343182	222	228	301545
233	218	303800	282727	304952	276	297667	252000	220000	323941	318833	290111	331889	332333	287875	307400	399000	283143	382123	497	290000	306700	253583	371429	382818	382478	246077	454000	371500	218	308	352750	362833	285500	214	527689	343333	307706	407625	304333	366818	376600	216	231200	278000	273000	315818	220	238	347409
234	276	304800	268273	300190	212	282000	321667	290500	319824	306500	306556	308778	381238	244625	238200	241667	335214	368338	230	220000	326700	291500	308238	418864	359609	300231	434594	213500	525	224	365375	290167	314250	222	506700	295667	293176	402812	290667	418545	358300	216	243400	337000	217000	304545	264	218	313045
235	212	361800	306091	309857	220	320852	222667	274000	274588	321667	374667	292111	340857	277250	241400	227667	296857	326031	221	410000	366500	287333	287524	418318	346609	322385	470125	372500	271	216	257500	308667	302750	222	556600	306500	324647	367938	507667	267545	270700	420	376200	291200	367000	322818	360	216	266182
236	220	339400	278455	315476	218	312852	303000	217500	308412	368000	335000	305333	310619	297375	409600	234000	316571	352862	322	266000	340100	382000	318286	335818	427391	262769	407625	295000	218	311	273500	314167	355750	215	530878	318333	286765	364312	308333	394818	338900	220	298800	245400	215500	289364	226	269	279045
237	216	308000	258455	303667	242	307815	320667	325500	295118	289167	322333	265111	402667	254750	456600	354667	409429	383446	217	319500	286900	315167	294524	418591	405217	285846	492656	276500	241	222	314250	237667	297250	215	555556	280333	305412	490562	223333	297636	316200	248	331000	300000	478500	289818	355	315	282045
238	440	320400	293182	340476	387	300852	274667	222000	337353	261833	310444	315000	312714	259000	317400	309333	333214	400723	220	213500	266600	332250	294429	332818	415174	268692	467438	405500	219	370	257750	310167	373500	220	539978	362000	302353	370062	218000	349364	353900	337	266400	267000	313500	314818	365	272	299545
239	326	301600	265818	301190	219	315370	271000	219000	313941	333500	293556	248444	327429	302000	265800	298667	335429	382877	428	257000	319200	300250	318286	443727	369826	334000	488188	375000	216	214	345625	303500	333000	218	536267	340333	269000	374750	216333	257364	336900	424	251800	286900	234000	308909	215	438	325500
240	398	293800	313273	340286	214	273556	285000	215000	333294	264167	333333	268889	342952	296875	306200	248000	352714	388862	370	218500	260600	413083	300429	396364	344435	312154	450875	298000	370	219	280250	288000	422500	213	534678	304000	287000	457000	312667	311091	337800	350	301200	284200	218500	382455	384	211	313591
241	212	248400	270545	368571	216	280037	217667	271500	289353	281000	286222	289444	345286	250500	218000	287667	353500	390954	575	314000	329900	323917	305619	321636	391696	317000	445000	218500	207	223	329625	322667	316250	214	559878	283333	264294	443625	216667	356545	315700	213	279600	302700	250000	326364	221	284	287955
242	223	322000	342000	326143	213	305741	329000	245500	297706	290167	259000	294000	385476	288500	256800	365333	327714	384831	253	363000	278400	296500	316714	415682	480826	308615	449281	238500	358	317	351875	311000	336000	222	506589	291833	260412	482062	217667	305000	357200	220	408200	288500	217000	285727	238	320	315182
243	216	413600	295000	351905	223	334593	339333	316000	318000	283500	430222	259778	323429	255750	295400	242667	394286	363246	215	214000	391100	365167	278667	348455	405826	296692	494656	330000	400	230	251125	362833	242500	212	583444	350000	289118	517125	370333	317364	387500	441	293400	280100	220500	328091	219	556	291636
244	382	280600	355818	311143	217	311074	241333	216500	301294	303667	296111	238000	337429	375250	260600	318000	324429	394785	217	218000	295300	358333	296381	319955	347826	254769	464562	312500	218	228	267250	373833	362500	213	544644	360333	301588	443938	254000	331455	368200	218	432400	269400	222500	333545	390	218	327000
245	217	289000	265364	317524	401	305000	281333	221000	360765	296333	263000	310000	307905	276375	237200	270667	355714	365231	221	383500	318400	414333	332190	391545	394130	280538	439625	237000	220	292	291875	349333	448000	290	544356	426833	285059	403375	303333	330182	268000	374	477800	328300	337500	300091	280	256	343182
246	210	249000	270273	344952	219	325000	275000	216000	324235	234000	322333	353667	367952	273500	284000	219333	330500	320631	320	323000	368000	341750	357714	419909	363652	279769	473750	255500	448	278	315000	258667	327750	378	561867	271000	275118	340750	287333	341818	339300	388	279200	287900	318000	289909	217	218	320318
247	215	241000	290182	297905	217	322259	321333	245000	249882	331000	349667	309333	317190	273750	312800	299000	344429	375446	259	328500	301600	310167	300810	352864	402304	244462	471719	269000	214	448	301625	264000	249750	216	524656	335833	371176	398562	275000	340091	322300	220	274600	270200	268000	290636	217	335	302409
248	216	329200	265000	278190	215	290037	300667	219000	297176	288833	341889	249222	320000	218375	302200	349667	331357	435323	285	267500	389000	327333	293381	369227	340957	278385	430938	222500	216	223	359750	253500	275250	353	540578	322667	336647	353938	274333	318636	288000	211	257800	350900	263000	332455	276	228	320227
249	218	289600	280455	373000	398	306333	317333	324500	298824	303667	333000	305556	368381	257500	274000	273667	366571	383554	218	268500	309400	325750	300000	426955	332043	269154	499719	262500	339	218	285000	226000	342500	215	528467	367833	301471	357188	350000	401545	290200	222	319800	340700	268500	296545	221	409	312364
250	213	309000	308000	379000	218	295852	215000	221500	281588	292333	266000	312667	299333	321000	242800	284667	404429	431031	342	215500	357200	304417	353571	363455	395696	278000	466594	352000	282	217	240125	257500	379500	224	528322	302333	302471	335750	265667	418909	368800	222	406800	257200	216500	303727	234	414	331500
251	211	288200	315182	298333	216	289556	217000	284500	244176	263833	264444	269778	342048	288000	263800	353333	318500	408938	350	220500	328900	286667	296619	309091	355783	319231	469438	314000	214	218	346625	332000	283500	222	528389	311333	280471	369375	346667	359818	289700	218	254800	361100	213000	359000	536	329	301500
252	290	272000	323818	305667	214	316593	273333	272500	281000	258333	288889	270667	418095	272125	216200	297000	364643	415585	416	220000	351100	381000	332476	367955	298478	284923	443969	217500	528	206	303125	267500	217750	212	491156	372667	269471	377000	213333	379364	329300	218	269000	300100	391000	402909	215	214	284727
253	216	290000	278000	333952	216	279889	456333	248000	269529	311833	308333	259667	344476	304375	330000	270667	334571	400769	213	215000	379500	303083	308429	413091	340652	292000	457656	332000	328	212	283875	306333	230000	438	513289	294167	274706	410000	260333	333727	364500	223	288600	270200	279000	331727	218	218	297227
254	220	381800	275909	307619	226	323222	312333	271500	324824	341667	315000	287222	404714	251625	271200	215333	354286	414600	254	219500	335900	354250	323238	366091	372565	343846	433469	292500	218	216	285000	254000	246750	592	557133	372333	288353	383562	265333	344818	351100	213	244000	338800	220000	332727	464	246	273045
255	419	314400	275909	347619	220	272296	297000	317000	308118	283833	329333	376444	349143	290750	257400	439667	359786	406708	220	270000	286000	302083	301714	353864	368826	306615	509156	284000	475	216	307375	368167	265500	215	539744	289833	281000	374625	404333	326455	276700	212	297800	273600	265000	300364	212	220	293000
256	213	290800	321818	302190	345	291407	219333	428500	316588	311000	278444	276333	343952	257750	280200	400000	324857	419262	316	291500	343000	322750	303143	375591	418826	325000	462062	418000	390	294	275750	228667	301250	218	539078	400167	270412	414125	340000	365091	278000	222	346000	295200	240000	305000	216	368	343136
257	220	268200	324182	367952	227	314037	252667	220500	263588	306333	271444	289000	336190	341875	242800	286333	320857	433400	405	245000	297400	338917	333571	377727	363609	271000	431750	407500	217	581	336000	324333	260750	790	537711	323833	259882	340812	256667	316000	281100	221	313600	274600	219000	279545	215	318	336273
258	222	296600	236455	360095	215	311852	276000	227500	340235	270500	292333	338111	352619	267375	259800	291667	319500	436538	222	345500	340000	331417	349905	382773	370870	297385	440969	965500	221	291	310375	271833	327500	370	571844	365500	298176	421812	260667	282273	316900	214	306400	305800	283000	300727	218	462	295545
259	220	329800	356909	298333	225	344407	321667	223500	344882	279000	247667	321000	295095	337625	304200	394000	369286	434062	264	217000	285600	342000	362095	417864	364174	297462	542219	400500	233	220	293375	282500	269500	304	536811	398167	256824	373312	218667	340909	380100	225	286200	268500	283000	278636	223	380	292727
260	322	248600	300273	307810	219	309148	230667	301500	356647	256833	318222	288444	372381	369500	247000	285000	371071	365308	218	215000	367700	304333	324476	397682	380304	296385	457562	221000	326	218	349500	329000	358750	218	555133	322833	288941	375562	312333	327182	323300	231	291200	342600	287000	354182	361	348	283000
261	222	276400	266273	329143	281	313778	228333	220500	310529	339500	294444	316556	311952	254375	326800	329333	332571	379262	437	217000	294100	319667	279857	397591	386304	293692	439562	215000	218	375	300000	345500	265500	220	551211	298333	297647	368312	390667	372455	326900	405	299600	257200	221500	288545	214	213	310955
262	353	273600	351545	367333	222	302481	217667	222000	300471	281833	282444	254556	303524	367375	349200	264667	328286	400954	378	319500	365100	269250	388048	350455	365652	294385	488844	353000	222	228	302375	367833	422750	211	514633	349333	312235	374875	280333	428909	341700	224	312600	261700	235500	321636	220	294	300182
263	223	411600	273000	312429	416	291296	251667	214500	277765	331167	270000	295000	336333	284125	283800	287667	358929	365215	217	329000	278200	374500	294714	366591	379870	274769	476781	495000	213	332	261625	235333	310750	223	554533	279000	319118	336500	217667	333455	357800	217	430200	296600	218000	345909	216	540	297727
264	418	379400	255273	292714	212	295481	419000	244000	268000	276333	338778	302333	343571	273375	235600	292667	376786	362831	265	215500	297400	321417	319667	385955	332652	302615	512375	376500	272	314	348500	336833	359250	212	538044	293667	264824	346812	228000	361545	308600	212	292200	327500	413000	321545	213	221	292273
265	297	338800	349273	315190	219	309259	263000	267500	300235	344000	372444	336000	336905	333500	281600	245667	376214	394154	215	217000	279800	306750	323571	392091	333261	250538	469094	473000	247	385	285750	263500	270750	220	503167	333333	295294	371688	218667	346727	277400	392	327400	270300	219500	287909	224	225	320500
266	226	258400	271909	337952	213	291000	214667	283500	259059	251500	282778	348222	321762	248625	339400	354000	394429	358800	219	218000	347000	363667	295714	376045	346478	280923	454125	380000	324	221	351250	264667	379000	779	589344	278667	270941	400312	381333	347818	289700	218	278400	307200	218000	365182	348	276	373364
267	218	329800	248273	287571	219	302963	259667	217500	298824	244833	302000	348889	325714	316125	296200	240333	352429	410523	458	215000	313200	385167	319619	374818	332652	262846	449188	430000	220	226	297875	265500	337750	217	510333	277500	279471	383750	289667	327818	280900	576	321400	280100	345500	373455	222	214	302455
268	222	290600	286455	334333	263	279037	300333	469000	331118	262333	299889	292444	335571	330000	279200	278667	386857	425815	280	310500	401400	319333	371048	393864	424913	311385	428281	285000	214	214	316750	334833	325250	246	505144	345833	297059	360000	367667	407455	304000	212	316800	286100	277000	305364	217	390	311045
269	215	280600	279636	302429	301	309444	282333	288000	288588	294500	261111	314111	325381	246000	374200	379000	411571	409492	220	241500	254700	399250	308619	407182	357435	277692	464000	243500	526	216	307125	330000	346250	554	552922	333000	290941	379688	214667	365636	380300	208	240000	284400	315000	353909	214	448	285182
270	284	407800	321364	314762	396	310741	237333	219000	311471	236167	319889	255000	320476	283500	276800	378333	352000	442215	214	324500	357800	268583	329095	360364	368913	306077	461844	217000	447	240	315250	250000	284250	222	596311	272167	243588	416750	244000	335000	389300	220	262200	305500	277000	365636	208	219	331682
271	209	299200	288727	326952	206	303889	275000	217000	278882	317000	294333	344111	317238	259250	242200	375333	345071	469308	215	221000	265700	293417	352571	343636	353783	300692	461094	295000	337	212	283625	331000	304250	395	524256	268833	312118	336062	217000	397545	309200	218	279200	325600	220000	385273	379	394	314545
272	217	316800	293545	301952	378	311037	217667	232000	265647	218333	271778	335444	311476	264000	377000	349333	365500	394369	206	324500	286400	312083	328714	379500	348609	299462	446594	217000	334	218	296875	264667	242000	226	532600	273167	305647	346125	266333	412909	287000	418	216600	291900	255500	316273	402	338	374727
273	391	238200	293727	290286	379	291556	253000	218500	297471	262500	299667	278000	377619	260500	318600	326667	303643	393477	216	290500	392000	352083	324714	366227	379478	286769	463344	322000	437	272	283625	318167	370000	214	532689	390500	303706	393875	216000	398000	306700	214	310200	301500	247500	336545	218	438	334318
274	224	338600	267818	346667	213	322556	217000	214500	304412	288000	290667	285667	350000	259125	310000	383667	315929	388108	538	218000	382800	344000	389190	432682	358739	303538	440156	320500	218	218	301125	247000	238500	370	558467	317833	282824	381062	302000	337455	284100	220	258800	269500	356500	331182	382	362	316182
275	281	266800	298545	268476	473	304296	216667	261000	335000	295500	310333	224111	336714	308125	283800	304667	329500	439092	418	301000	339600	334917	342429	401091	348304	304385	476406	466500	330	466	240875	216667	420750	404	523944	310167	296471	350188	254000	394455	291800	347	313000	341800	388000	324364	414	370	333136
276	212	281200	328545	303667	218	300741	309333	304000	297235	315000	277111	287000	318857	241375	319600	344000	262643	420246	302	214500	304400	278583	301238	454273	335696	294308	469906	367000	310	402	308250	293000	259000	221	566467	327000	265118	338000	229000	400818	380300	232	306000	255400	401500	295364	322	266	287045
277	222	261800	314455	289286	380	291889	295667	286000	298824	350500	311667	299444	365905	381250	259000	366667	423071	411446	250	219000	274900	357750	401381	395727	386696	258615	508250	345500	338	449	341125	301667	258500	261	530167	271833	266588	404438	216000	377182	311100	228	280600	318600	257500	310909	216	216	326136
278	219	253600	320545	355571	212	323370	265333	216500	289412	329167	284556	298444	362762	322125	265200	271333	369429	421431	210	216500	295500	358583	333381	372000	382000	300538	474156	379000	316	264	258500	259333	329000	217	529100	367333	271118	362688	246000	365727	318700	314	369000	285000	259000	391182	215	220	288682
279	219	311400	319273	295381	235	290296	266667	358500	319000	221000	319444	345778	340810	279125	272400	231667	317214	385446	418	212500	351300	247667	335905	374091	430739	258000	407000	429500	328	217	260500	274500	276250	211	551700	315500	297529	336500	248667	320182	401200	220	291000	331900	435500	298273	288	396	349318
280	215	346600	313545	331429	289	257852	268000	213500	285706	289833	258667	292111	313143	318875	297600	277000	398929	414677	214	302500	313700	360167	358286	351682	355304	277923	458406	341000	516	307	300125	269500	267000	220	557256	259500	315471	357562	398000	445727	316700	501	282200	343800	309000	327727	209	218	293273
281	216	347200	279364	264905	518	286074	242333	270000	276000	261667	300222	354000	320238	310750	284200	246000	312929	413169	324	288500	322300	332833	353952	391864	393000	374385	462594	384000	451	385	324875	292667	216000	266	518544	374167	294647	397875	216667	359545	303400	282	223800	274300	528000	274818	395	462	320500
282	217	346400	244636	306381	337	294963	247000	224000	324941	288333	280556	333556	317857	311000	284600	313333	367500	420323	215	216000	278600	285500	307857	403000	378348	344846	412219	345500	502	221	263125	296833	347750	239	569611	319500	344176	352062	261667	326273	298400	314	281200	313600	302000	266455	217	212	279818
283	218	433200	325091	365571	222	329259	377000	288000	234882	408333	266667	308111	327381	255750	308200	372667	425143	416031	305	282500	293000	342417	334048	360864	390043	332462	477875	227500	364	218	361375	311500	404750	218	567011	366000	298353	367688	297333	418636	278400	213	299000	250500	357500	281364	220	217	309909
284	207	277200	317727	331333	296	291704	674000	278500	337412	315167	307889	309000	303381	288500	300800	309667	366429	356000	266	277500	293900	295167	342143	405318	311348	277462	445531	215500	464	272	328500	295000	237500	210	549978	338833	267235	344125	303000	343182	445300	298	284800	330800	216000	318727	226	208	309182
285	220	377000	232182	294762	481	274926	365000	253000	303059	483500	306000	254222	323952	317625	403000	333667	380071	407800	217	212000	252800	317417	326190	395636	366870	293846	471125	368500	213	217	328125	233833	333000	223	562522	257000	300353	331375	241667	345455	354100	207	324200	323100	394500	297636	218	258	333545
286	217	276400	258909	325810	220	348148	218000	216000	282353	348500	298111	287000	332667	240375	311600	288333	324714	408831	217	227000	355400	305250	352048	407227	392652	334846	468781	587000	308	208	435250	255000	286750	285	565767	297167	272353	320688	358000	433182	338500	394	307400	280900	220500	346000	214	365	307864
287	223	262800	281273	285286	221	325148	322000	215000	335471	320500	385444	265111	323952	227000	419200	275333	341714	387462	218	216500	315600	317083	344095	390545	336043	335000	491031	338000	222	220	285250	234500	279250	214	577233	270500	283941	303750	216333	336727	367800	318	269600	324300	271000	362545	224	306	298136
288	211	336400	279364	329333	294	292111	275000	310500	344471	266833	299111	275778	335476	335375	327600	249667	330500	407231	363	319000	250300	258583	327952	377818	356435	337077	438125	503500	218	412	340250	253833	301250	219	564022	406000	348529	362375	251333	277455	323400	296	288400	310100	546000	354182	216	477	305545
289	214	419800	317000	295333	223	291519	352333	275500	315588	295000	293778	293222	297762	275125	296800	292000	322000	436000	296	339000	348700	292167	304619	425818	365957	323154	455469	408000	216	215	311375	357333	214750	214	499611	342167	279176	371750	263333	457000	298300	432	284200	272700	274500	281091	224	216	354636
290	208	338000	345091	312667	479	323778	317333	257000	311412	327667	306222	379444	312333	316000	331000	254667	368929	438462	370	273500	396200	354833	313238	318227	334739	285154	463844	379500	399	213	315500	318667	338500	214	543778	323500	267588	325750	227000	318000	359400	308	259600	275600	279000	361091	224	234	302864
291	219	312800	266273	291905	357	288370	220667	216500	331765	353333	272778	254667	321476	308000	310000	306333	344857	456815	215	219500	295800	300583	327143	358864	332043	262077	482656	430500	220	212	370250	282167	283500	210	534067	379500	266706	322000	411333	517000	290200	361	293400	333300	210000	277636	226	216	292273
292	216	335200	279818	311905	224	324519	376333	216500	320294	295167	380667	251667	328381	278125	331000	331000	382214	408477	388	226500	286700	278333	329333	403227	396000	302231	501469	653000	254	338	284125	228667	276000	218	546122	294000	265176	329562	220333	427636	309700	693	261800	274700	367000	317727	251	477	320864
293	220	246000	275182	302905	499	288852	224333	260000	330882	233667	293556	248667	348333	278375	236000	574333	337786	408215	240	214500	311200	295250	342381	365136	378478	366538	420125	322500	220	208	294500	300833	300750	219	562078	320500	271235	417875	214000	311364	342100	539	327200	283600	263000	314545	225	280	307682
294	214	261600	263636	300952	378	291148	290000	331500	329882	251833	305556	337222	366667	298125	394600	440000	312857	403354	206	220000	335500	329083	297476	364182	377609	338308	453531	347500	364	360	312750	313833	304250	315	562800	347333	333412	368875	276000	386091	400600	529	294400	282200	302500	318727	221	213	278409
295	213	277400	306636	274286	332	327556	281667	326500	320235	257833	317556	273333	419238	293500	279400	412000	355143	402477	216	214000	385500	416917	294667	362409	339609	277692	495781	332000	219	299	318500	294167	283500	218	553489	290667	293235	300062	265000	409727	261600	217	276200	300100	232000	286636	217	216	314636
296	216	283600	263636	297952	213	281593	257000	216500	280471	308667	291333	270667	297762	245250	268600	370000	297500	412877	207	325000	296500	303917	320190	364000	384957	291000	479312	234000	288	390	297375	254833	287500	372	587711	270333	276000	370500	247667	357545	384600	351	284600	312300	312000	280636	240	217	324273
297	224	339800	280273	349381	216	302556	304667	289500	284294	259167	234778	264556	390952	254375	232000	424000	317786	422985	208	237500	232600	309917	318095	413455	431304	249615	433844	476000	209	217	345375	336167	244000	302	544633	471000	297765	380625	335667	478545	322000	288	305600	266300	589500	365727	214	216	312636
298	220	314000	289909	348190	222	293630	420667	214000	285824	253500	320667	404222	334714	335750	327000	218667	338500	414169	222	233000	336300	309500	349476	371955	386304	308462	427719	224000	217	438	316000	268000	317250	220	527289	362333	295647	332562	277000	337364	295400	392	413600	311300	281000	333000	213	216	319045
299	547	512600	289364	323238	224	304667	245333	268000	266824	277167	247111	295222	328429	246250	336600	290667	370286	411046	345	282500	289400	346333	305476	423545	305652	278154	509594	448000	222	219	326000	218667	276250	367	598111	420333	281412	316250	317333	382455	289100	358	309600	250800	298000	300545	224	514	262000
300	218	400000	272636	292000	330	350185	265667	215000	309000	247833	358222	281000	354524	277375	307800	362667	336143	464877	216	213500	326600	270917	312238	373500	393087	308462	472094	269500	211	250	330500	330500	296750	395	507622	305667	318706	323875	232667	396364	263700	422	251800	366500	292500	331818	216	550	322727
301	216	217400	365727	335000	279	310000	253667	284500	283941	283833	286556	284667	332524	273875	296200	217667	363571	420292	213	214000	298500	293250	365333	340409	316652	265846	453188	327500	217	280	264125	337167	277000	354	534833	329167	301765	322938	281667	316636	239000	218	268200	292100	308000	272545	216	217	273091
302	437	399000	270545	367429	292	272741	406333	215500	347941	280000	266222	287333	334952	330625	219000	252667	337071	432323	366	243000	284500	304250	334381	373409	353652	295000	431219	503000	219	440	327250	375000	325000	214	537156	357833	254353	329125	267667	371091	338500	346	295400	258800	222000	312909	327	377	290818
303	219	287800	275545	297762	263	294111	268000	216000	327000	279333	273444	270333	300810	302750	253000	270667	367357	448215	430	351000	316500	311750	301429	409500	340696	294385	467438	335000	336	214	323500	229000	293750	216	535156	401667	289353	376000	271333	326364	383400	214	291000	221900	278500	360000	213	215	304727
304	290	361200	268364	299619	304	335630	300667	217000	306706	234833	288111	264333	297571	244750	278200	246667	365357	382708	216	217000	248000	279750	271857	361091	372957	310231	518594	378500	215	212	266750	321000	340250	224	585344	296667	293176	404250	217667	369455	416600	216	336200	361900	252000	297364	404	215	282227
305	305	351600	319636	324619	291	327259	407333	267500	349471	324667	277778	224111	373762	308000	262800	403000	315143	431185	282	326000	304100	318250	284571	377091	459739	310769	453688	277000	235	216	355625	310500	329250	219	558889	302500	282647	334438	217667	315455	334800	296	260400	283300	217000	285273	218	260	303773
306	222	321800	311000	348952	216	273852	267000	341500	267235	346833	291556	285333	358476	287375	259400	341667	292286	431154	590	209500	273400	426750	347095	404682	341696	279077	513438	220000	290	210	285875	280000	303000	424	511044	396833	288294	316688	218000	387455	373500	356	320400	247700	264000	287182	221	214	293545
307	426	430400	289909	300286	215	315074	265667	213000	333294	236167	299000	319444	327667	273625	235600	306333	282071	486169	220	216500	272400	315583	348762	379545	368739	306615	420906	297500	506	222	362250	260167	312250	258	538944	300167	319059	413500	218333	428273	258600	216	436400	261700	219500	341091	285	484	301545
308	224	260400	288909	259762	253	304407	266667	229000	333471	271667	316556	229556	341619	214625	327600	374000	346071	423369	320	213000	315900	320750	337952	409818	324304	373923	457750	312000	398	677	337750	285167	343000	338	598222	353167	302176	324562	388667	349636	271300	218	410000	224900	314500	363909	214	426	337591
309	220	327400	305000	351143	270	289963	357333	222000	302412	327000	359222	369111	330000	294750	305800	349000	370929	428062	694	217500	336500	332917	311429	362591	355391	260769	483250	276500	671	345	289500	360333	267000	468	554100	263000	279941	329625	243333	315909	310100	212	286600	283000	345500	293909	219	285	310000
310	214	305800	244182	338762	378	264519	255000	267000	317941	310333	314667	320444	347048	235500	318000	299000	384643	377215	381	214500	285700	281000	305143	430364	356261	286923	479688	263500	221	360	316875	255000	252750	294	550978	285833	320118	313375	269000	382455	356900	214	275400	260900	215500	285182	256	219	297364
311	246	312200	303182	345905	300	282926	229000	220000	312235	269333	345444	322222	344429	232875	243400	347667	371214	470123	224	247000	392500	305750	317286	369909	307870	365077	462875	307000	316	216	277375	306833	257000	384	523144	273500	256118	377438	306333	352364	346900	548	290200	349000	220000	285636	213	611	274273
312	344	378000	282545	303762	210	299037	258333	220500	331471	293000	273111	375889	321095	319000	279600	255667	410286	460108	284	217000	331900	320167	289143	411818	389174	290923	504156	413500	362	216	294250	261500	303500	240	565756	264500	297647	376125	215333	364000	321200	214	289200	375400	210500	294182	210	253	260909
313	207	264400	276182	339667	211	312519	251000	219000	302412	265500	323000	353778	317667	262375	280200	291000	335214	416354	348	295500	312600	337833	306381	371727	421391	312615	523312	313000	218	220	291000	272000	290000	215	532600	252833	301765	403688	296333	322636	370600	461	341800	262300	215500	333545	326	269	326500
314	214	237400	267091	330714	326	302667	335333	218500	314412	312333	310111	337556	329619	236125	291800	244000	332500	426015	561	217000	279000	317167	299429	453136	421435	265077	460969	230500	449	211	306250	264833	366750	223	554444	389667	256647	372812	216667	310455	341700	284	342400	278100	303000	346182	218	219	291591
315	228	294600	335091	345714	218	285074	220333	214500	391647	289333	264333	291333	355000	265625	304800	296667	319071	433200	218	216500	350900	288333	336190	487864	363783	347000	467812	280000	231	224	301250	274833	238250	218	544856	314167	253412	377625	241333	355000	377000	448	393800	244200	368500	351182	390	213	312364
316	222	408400	346273	296190	270	290037	379667	276500	283882	313833	382000	313000	308952	258750	306600	288000	292214	401462	550	219000	346000	281833	296571	357364	444000	334923	493156	338500	526	221	291250	234000	291250	414	579022	339333	258471	315375	262667	304091	303600	219	286600	311000	306000	395818	219	218	305636
317	294	234400	231091	334429	426	309963	240000	268000	303588	273167	277444	279222	353333	284625	303800	223000	370857	410015	296	290000	321600	311167	260667	403318	437087	244462	467000	332000	520	222	330500	289167	400500	217	549100	259000	263882	362125	310333	429273	349800	217	306200	280300	305500	268455	350	218	272955
318	224	295600	266909	291190	221	318481	227333	217000	311882	277500	255333	328556	336714	229875	314400	317667	321643	404108	226	303000	309300	330500	286095	425727	405870	252923	497281	355000	219	223	295000	268333	459750	324	568178	269167	262588	363625	326333	347364	401300	437	309600	347400	222000	346455	383	214	265591
319	216	263400	344182	324000	325	269926	338000	259000	337000	257000	262778	267000	311429	267250	282400	214333	368857	395938	218	261000	313600	256667	272810	402273	348913	298846	521250	301000	220	222	330750	348333	298250	220	537922	276333	243000	388750	293333	299818	296400	213	316400	303600	284500	300182	216	212	316136
320	218	271400	309273	325286	210	301778	213667	220000	356765	283000	247889	338556	349810	313500	273800	363667	355786	434154	214	217000	357900	313750	302762	372545	408957	294154	468062	218500	220	266	272750	289500	432000	319	578011	296500	269118	347250	326000	360182	374300	215	290800	339000	531500	286636	214	216	308455
321	219	230400	316545	381857	298	324778	260333	214500	261353	290000	306222	276778	345952	286500	311800	341000	326143	390292	532	310000	323700	308250	341619	412136	381957	303538	500000	218500	382	396	295875	217000	216250	214	525933	287500	299765	432250	217000	387273	323000	225	324800	218000	265500	363727	311	218	279136
322	212	297000	264091	287524	214	278111	247000	219000	301765	294500	258778	316222	390048	273750	233600	324667	304643	404123	212	288500	301100	374000	359381	421500	355565	287923	583125	224000	220	220	289250	326833	330750	268	555756	315500	316529	390750	356333	322909	246700	358	331200	309000	217000	344909	466	303	322182
323	220	281200	299909	297524	216	310556	267333	210000	295941	247667	272556	286111	392333	286500	261400	329000	382143	373785	218	212000	293700	288083	293381	384818	372696	308462	474812	295500	374	533	283125	262500	314000	219	537611	362167	310824	323188	235000	393000	351300	222	290400	311200	269500	361818	215	239	270545
324	219	282000	268545	343524	216	305593	278000	215000	336824	265000	341667	283778	390762	337375	271000	281667	358429	411108	218	300500	324700	364083	306429	429955	321957	251769	446031	332000	216	218	282250	337000	242250	215	590656	370833	254529	372312	384333	372091	297000	271	395800	293600	236000	314545	344	342	320364
325	219	354000	237273	328714	218	309000	282667	285500	296471	226500	264444	352556	334524	327750	260800	370333	375143	389938	322	220500	258300	315667	314048	393364	340783	299615	481219	279500	214	220	290875	277667	398000	219	547856	403333	326118	326312	244667	350455	407700	232	375800	298100	380500	366455	305	345	278591
326	212	452000	312091	314619	296	288556	249000	219000	283941	337000	305444	291556	320048	252750	259800	367667	332143	396862	210	217000	270500	327583	287905	363545	409043	232154	480500	218000	322	216	259500	254500	217750	211	535856	384500	270118	303125	385000	326182	399000	219	285200	307100	212000	344909	390	214	297864
327	212	284400	263818	308143	638	319852	217667	328000	309706	401667	305556	282333	348905	242625	241000	295333	345714	413615	220	316000	328000	355500	303810	406636	359522	300231	455750	416000	210	220	313500	217833	356250	220	529556	277833	282588	336875	267000	394182	322700	367	396800	290800	220500	362182	334	216	307136
328	230	323000	278636	343524	386	292148	370000	220000	269059	393000	290778	263333	329619	280250	255200	342333	316214	417154	444	350500	295100	301250	308667	338364	379261	295385	414406	292000	470	208	280500	303000	243000	249	570522	452667	255529	382938	319000	340545	313400	324	301600	256700	291000	339091	209	349	306273
329	222	279000	274909	353571	219	316778	251667	218500	326706	318167	308667	322667	361190	281250	242600	417000	352643	413631	221	218500	309700	387083	351714	405455	404087	295000	435125	324500	306	208	306375	327500	367500	218	529178	333333	281471	351312	214000	469091	309600	347	301200	269200	214500	275091	219	462	279773
330	215	260000	328909	305429	220	316148	307000	216000	369235	328500	283667	278889	408381	254500	324400	296000	298357	415277	225	346500	317800	315583	373952	414682	350957	282231	536938	403500	222	438	223875	298667	243750	257	551289	351167	267353	334125	272667	348818	402200	218	303400	284000	224500	335727	222	278	284273
331	344	362600	286818	297524	325	391074	217333	217500	315353	239833	290556	301889	355667	258500	265800	357000	341714	435815	218	221000	293900	300083	298238	387318	406261	380923	535844	266500	322	217	299875	221000	307000	220	584233	371500	287941	363000	242333	438273	451100	212	304000	294900	222500	359545	220	223	289000
332	214	233200	275636	349000	394	293778	313000	218000	286176	264667	285778	256889	366714	266000	227000	217667	354571	384185	482	216000	257000	266333	347381	370136	351522	355231	429438	526000	368	386	293375	306167	275250	346	594822	369500	296588	366500	248333	367727	309900	455	333200	339400	211500	325091	356	290	283045
333	445	392600	279364	309095	217	298111	245333	253000	250471	272667	383111	318444	363095	303375	298400	384000	333429	392662	867	330500	331400	352500	329905	366500	374261	292923	506969	218000	576	214	320250	258833	297000	212	570878	321667	278824	246312	263333	400909	271100	523	296400	292200	303500	304091	214	218	273727
dat_filename	Cell	roi_id	roi_pos_x	roi_pos_y	roi_pos_t_start	roi_pos_t_max	roi_pos_t_end	amplitude	snr	mean_increase	mean_decrease	std_slope	time_of_steep_increase	time_of_steep_decrease	duration_peakstart_to_peakmax	time_peakstart_to_half_max	fdhm	is_valid_peak	cell_id
/Volumes/Transcend/3P/neues Skript_Version 1/Results_AVG_neues Skript_Version 1.csv	1	3	0.004	2.073e-05	57	92	127	9.8194	1.37342	0.216543	-0.0872077	0.16796	-17.7657	14.0562	31	12		1	0
/Volumes/Transcend/3P/neues Skript_Version 1/Results_AVG_neues Skript_Version 1.csv	1	3	0.004	2.073e-05	93	128	163	6.16388	0.86213	-0.0889301	-0.0265471	0.0584972	-21.6771	6.31157	15	-1		1	0
/Volumes/Transcend/3P/neues Skript_Version 1/Results_AVG_neues Skript_Version 1.csv	1	3	0.004	2.073e-05	124	159	194	5.4697	0.765036	-0.025375	0.0544571	0.107108	-31.9435	37.51	15	-1		1	0
/Volumes/Transcend/3P/neues Skript_Version 1/Results_AVG_neues Skript_Version 1.csv	1	3	0.004	2.073e-05	158	193	228	7.8863	1.10304	0.0517783	-0.0494503	0.11341	3.87856	14.785	16	4		1	0
/Volumes/Transcend/3P/neues Skript_Version 1/Results_AVG_neues Skript_Version 1.csv	1	3	0.004	2.073e-05	209	244	279	6.32221	0.884274	-0.00370287	-0.082158	0.0893263	-119.774	23.4228	23	-1	57	1	0
/Volumes/Transcend/3P/neues Skript_Version 1/Results_AVG_neues Skript_Version 1.csv	1	4	0.004	2.073e-05	84	119	154	5.16111	0.850207	0.102262	0.0797642	0.0645314	-15.0572	24.9339		50		1	0
/Volumes/Transcend/3P/neues Skript_Version 1/Results_AVG_neues Skript_Version 1.csv	1	4	0.004	2.073e-05	122	157	192	7.99025	1.31626	0.0794014	-0.127083	0.134004	-12.2282	12.8143	21	-1	37	1	0
/Volumes/Transcend/3P/neues Skript_Version 1/Results_AVG_neues Skript_Version 1.csv	1	4	0.004	2.073e-05	155	190	225	3.28188	0.540635	-0.125639	0.0490602	0.144919	-20.3238	40.4836	11	-1	35	1	0
/Volumes/Transcend/3P/neues Skript_Version 1/Results_AVG_neues Skript_Version 1.csv	1	4	0.004	2.073e-05	201	236	271	9.24629	1.52317	0.143888	-0.0343255	0.168938	-9.77463	7.0331	20	9	21	1	0
/Volumes/Transcend/3P/neues Skript_Version 1/Results_AVG_neues Skript_Version 1.csv	1	4	0.004	2.073e-05	228	263	298	8.66551	1.4275	0.0389163	-0.0558182	0.137597	-20.7945	6.18201	12	0	25	1	0
/Volumes/Transcend/3P/neues Skript_Version 1/Results_AVG_neues Skript_Version 1.csv	1	5	0.004	2.073e-05	9	44	79	2.57145	0.506075	0.00841971	-0.00864412	0.0345929	-4.86147	-26.9176	20	-1	36	1	0
/Volumes/Transcend/3P/neues Skript_Version 1/Results_AVG_neues Skript_Version 1.csv	1	5	0.004	2.073e-05	194	229	264	6.80192	1.33865	0.0907969	-0.0884094	0.116369	-11.7629	12.6145	24	8	33	1	0
/Volumes/Transcend/3P/neues Skript_Version 1/Results_AVG_neues Skript_Version 1.csv	1	5	0.004	2.073e-05	244	279	314	3.23679	0.637018	-0.0269259	-0.0245129	0.0443842	-36.8102	12.5619	26	-1		1	0
/Volumes/Transcend/3P/neues Skript_Version 1/Results_AVG_neues Skript_Version 1.csv	1	5	0.004	2.073e-05	246	281	316	3.30438	0.65032	-0.0188071	-0.0240407	0.0377902	-37.7059	11.7445	28	-1		1	0
/Volumes/Transcend/3P/neues Skript_Version 1/Results_AVG_neues Skript_Version 1.csv	1	5	0.004	2.073e-05	260	295	330	2.41852	0.475978	-0.00800956	-0.0206901	0.0233681	15.8924	20.716		-1		1	0
/Volumes/Transcend/3P/neues Skript_Version 1/Results_AVG_neues Skript_Version 1.csv	1	6	0.004	2.073e-05	85	120	155	8.09345	0.847013	0.055654	-0.114499	0.141962	0.963823	14.074	24	4	37	1	0
/Volumes/Transcend/3P/neues Skript_Version 1/Results_AVG_neues Skript_Version 1.csv	1	6	0.004	2.073e-05	105	140	175	3.77541	0.395112	-0.0238114	-0.00393213	0.123926	44.4911	-151.434		-1		1	0
/Volumes/Transcend/3P/neues Skript_Version 1/Results_AVG_neues Skript_Version 1.csv	1	6	0.004	2.073e-05	185	220	255	12.8809	1.34804	0.189582	-0.146461	0.193295	-14.8175	14.6377	22	4	49	1	0
/Volumes/Transcend/3P/neues Skript_Version 1/Results_AVG_neues Skript_Version 1.csv	1	7	0.004	2.073e-05	45	80	115	6.72077	1.46533	0.0903765	-0.0141058	0.111683	-16.6822	-65.1556	25	1	38	1	0
/Volumes/Transcend/3P/neues Skript_Version 1/Results_AVG_neues Skript_Version 1.csv	1	7	0.004	2.073e-05	47	82	117	6.69463	1.45963	0.0860412	-0.00291363	0.113271	-18.8163	-423.532	27	1	38	1	0
/Volumes/Transcend/3P/neues Skript_Version 1/Results_AVG_neues Skript_Version 1.csv	1	7	0.004	2.073e-05	108	143	178	5.54543	1.20907	0.0318821	0.00364585	0.0886398	-41.9459	-165.692	2	-1		1	0
/Volumes/Transcend/3P/neues Skript_Version 1/Results_AVG_neues Skript_Version 1.csv	1	7	0.004	2.073e-05	117	152	187	5.88724	1.28359	0.00410458	0.00345647	0.0737789	19.5039	-8.8974	11	-1		1	0
/Volumes/Transcend/3P/neues Skript_Version 1/Results_AVG_neues Skript_Version 1.csv	1	7	0.004	2.073e-05	128	163	198	7.42139	1.61808	0.0202472	0.0584446	0.111614	7.43796	39.3288	22	-1		1	0
/Volumes/Transcend/3P/neues Skript_Version 1/Results_AVG_neues Skript_Version 1.csv	1	7	0.004	2.073e-05	169	204	239	10.6202	2.31551	0.0877023	-0.0654893	0.203456	-5.84632	-11.2241	21	1	32	1	0
/Volumes/Transcend/3P/neues Skript_Version 1/Results_AVG_neues Skript_Version 1.csv	1	7	0.004	2.073e-05	219	254	289	13.2595	2.89096	0.158439	-0.278994	0.298917	-9.92207	12.4657	27	9	29	1	0
/Volumes/Transcend/3P/neues Skript_Version 1/Results_AVG_neues Skript_Version 1.csv	1	7	0.004	2.073e-05	261	296	331	2.2026	0.480233	-0.224198	0.0116534	0.217565	-28.7052	53.3658	18	8	18	1	0
/Volumes/Transcend/3P/neues Skript_Version 1/Results_AVG_neues Skript_Version 1.csv	1	8	0.005	2.073e-05	19	54	89	2.71739	2.30217	-0.0618862	0.00858189	0.101885	-13.4205	-52.6814	6	-1		1	0
/Volumes/Transcend/3P/neues Skript_Version 1/Results_AVG_neues Skript_Version 1.csv	1	8	0.005	2.073e-05	36	71	106	4.30934	3.65087	-0.00927257	-0.036803	0.0772501	-113.015	15.3872	23	0		1	0
/Volumes/Transcend/3P/neues Skript_Version 1/Results_AVG_neues Skript_Version 1.csv	1	8	0.005	2.073e-05	51	86	121	2.91994	2.47377	0.0157532	-0.0231425	0.0540705	-54.9661	15.0191		6		1	0
/Volumes/Transcend/3P/neues Skript_Version 1/Results_AVG_neues Skript_Version 1.csv	1	8	0.005	2.073e-05	53	88	123	2.73449	2.31666	0.0110917	-0.0180866	0.0542402	-72.5745	11.5919		6		1	0
/Volumes/Transcend/3P/neues Skript_Version 1/Results_AVG_neues Skript_Version 1.csv	1	8	0.005	2.073e-05	61	96	131	3.22329	2.73077	-0.0100817	-0.00796124	0.0469409	11.5494	-21.8452	8	-1		1	0
/Volumes/Transcend/3P/neues Skript_Version 1/Results_AVG_neues Skript_Version 1.csv	1	8	0.005	2.073e-05	65	100	135	3.37549	2.85971	-0.0211952	-0.00890303	0.0409175	-13.7912	-14.1867	12	-1	26	1	0
/Volumes/Transcend/3P/neues Skript_Version 1/Results_AVG_neues Skript_Version 1.csv	1	8	0.005	2.073e-05	146	181	216	10.3918	8.80392	0.197412	-0.193177	0.235803	-11.3105	17.4023	21	10	26	1	0
/Volumes/Transcend/3P/neues Skript_Version 1/Results_AVG_neues Skript_Version 1.csv	1	8	0.005	2.073e-05	166	201	236	4.32919	3.66769	0.0276541	-0.0352248	0.228404	-115.016	-23.0308		8		1	0
/Volumes/Transcend/3P/neues Skript_Version 1/Results_AVG_neues Skript_Version 1.csv	1	8	0.005	2.073e-05	206	241	276	4.05868	3.43851	0.0153229	0.0179559	0.142948	73.5225	-59.5189	20	7		1	0
/Volumes/Transcend/3P/neues Skript_Version 1/Results_AVG_neues Skript_Version 1.csv	1	9	0.005	2.073e-05	197	232	267	8.24982	1.26529	0.040418	-0.000951252	0.0860187	-12.9407	-285.297	17	-1		1	0
/Volumes/Transcend/3P/neues Skript_Version 1/Results_AVG_neues Skript_Version 1.csv	1	9	0.005	2.073e-05	223	258	293	8.96932	1.37565	0.0297426	-0.084119	0.0989148	-5.47075	19.4261	12	-1	46	1	0
/Volumes/Transcend/3P/neues Skript_Version 1/Results_AVG_neues Skript_Version 1.csv	1	9	0.005	2.073e-05	225	260	295	8.93953	1.37108	0.0256635	-0.0937522	0.0970557	0.600068	18.1211	14	-1	46	1	0
/Volumes/Transcend/3P/neues Skript_Version 1/Results_AVG_neues Skript_Version 1.csv	1	9	0.005	2.073e-05	244	279	314	6.34737	0.973511	0.000843906	-0.0716049	0.0894195	-976.855	13.2617	3	-1		1	0
/Volumes/Transcend/3P/neues Skript_Version 1/Results_AVG_neues Skript_Version 1.csv	1	10	0.005	2.073e-05	18	53	88	2.0403	1.20998	0.0268024	0.0486498	0.0503894	-19.2729	6.29503		13		1	0
/Volumes/Transcend/3P/neues Skript_Version 1/Results_AVG_neues Skript_Version 1.csv	1	10	0.005	2.073e-05	83	118	153	4.78048	2.83502	0.0241516	0.0724643	0.0754636	-32.5327	19.0386	31	-1		1	0
/Volumes/Transcend/3P/neues Skript_Version 1/Results_AVG_neues Skript_Version 1.csv	1	10	0.005	2.073e-05	96	131	166	4.29496	2.54708	0.00636355	0.0148186	0.103333	-26.5126	-73.4461	3	-1		1	0
/Volumes/Transcend/3P/neues Skript_Version 1/Results_AVG_neues Skript_Version 1.csv	1	10	0.005	2.073e-05	111	146	181	8.20498	4.86588	0.0668591	-0.116396	0.122121	-6.01569	20.1137	18	-1	44	1	0
/Volumes/Transcend/3P/neues Skript_Version 1/Results_AVG_neues Skript_Version 1.csv	1	10	0.005	2.073e-05	123	158	193	6.64883	3.94302	0.060799	-0.0701156	0.130455	-26.5338	1.1655	30	-1	46	1	0
/Volumes/Transcend/3P/neues Skript_Version 1/Results_AVG_neues Skript_Version 1.csv	1	10	0.005	2.073e-05	125	160	195	6.37597	3.78121	0.0530884	-0.0539136	0.132793	-32.6251	-5.99156	32	-1	46	1	0
/Volumes/Transcend/3P/neues Skript_Version 1/Results_AVG_neues Skript_Version 1.csv	1	10	0.005	2.073e-05	127	162	197	6.24475	3.70339	0.0429719	-0.0372155	0.134697	-41.4428	-18.2327	34	-1	46	1	0
/Volumes/Transcend/3P/neues Skript_Version 1/Results_AVG_neues Skript_Version 1.csv	1	10	0.005	2.073e-05	147	182	217	2.75427	1.63339	-0.118389	0.0192807	0.114149	-16.1777	-29.6906	1	-1		1	0
/Volumes/Transcend/3P/neues Skript_Version 1/Results_AVG_neues Skript_Version 1.csv	1	10	0.005	2.073e-05	210	245	280	11.3145	6.70996	0.133244	-0.203517	0.240826	-6.77415	12.6723	21	8	24	1	0
/Volumes/Transcend/3P/neues Skript_Version 1/Results_AVG_neues Skript_Version 1.csv	1	11	0.005	2.073e-05	74	109	144	2.07968	0.56923	0.0231559	0.010125	0.0435722	-13.0809	-30.4914	27	-1		1	0
/Volumes/Transcend/3P/neues Skript_Version 1/Results_AVG_neues Skript_Version 1.csv	1	12	0.005	2.073e-05	46	81	116	3.58414	3.03648	0.0314573	-0.00846688	0.0629966	-19.591	-18.2854	28	2		1	0
/Volumes/Transcend/3P/neues Skript_Version 1/Results_AVG_neues Skript_Version 1.csv	1	12	0.005	2.073e-05	53	88	123	3.72571	3.15642	0.0383056	0.0135191	0.0635713	-31.2179	60.636	5	-1		1	0
/Volumes/Transcend/3P/neues Skript_Version 1/Results_AVG_neues Skript_Version 1.csv	1	12	0.005	2.073e-05	77	112	147	2.79701	2.36963	-0.0206034	0.019236	0.0612254	-22.4447	-1.80435	4	-1		1	0
/Volumes/Transcend/3P/neues Skript_Version 1/Results_AVG_neues Skript_Version 1.csv	1	12	0.005	2.073e-05	159	194	229	3.13671	2.65742	-0.0682244	-0.00645003	0.112596	-33.9144	-85.1097	16	5	20	1	0
/Volumes/Transcend/3P/neues Skript_Version 1/Results_AVG_neues Skript_Version 1.csv	1	13	0.006	2.073e-05	6	41	76	5.68988	4.21791	0.0626998	-0.000608856	0.105092	-5.37956	-1003.5	16	8	17	1	0
/Volumes/Transcend/3P/neues Skript_Version 1/Results_AVG_neues Skript_Version 1.csv	1	13	0.006	2.073e-05	37	72	107	5.1876	3.84557	0.0147144	-0.0491999	0.0977398	13.2231	7.34465	14	2	25	1	0
/Volumes/Transcend/3P/neues Skript_Version 1/Results_AVG_neues Skript_Version 1.csv	1	13	0.006	2.073e-05	93	128	163	6.45814	4.78742	0.0909443	-0.0571648	0.1151	-11.8755	4.96724	32	19	27	1	0
/Volumes/Transcend/3P/neues Skript_Version 1/Results_AVG_neues Skript_Version 1.csv	1	13	0.006	2.073e-05	114	149	184	2.33074	1.72778	-0.0162591	0.0216201	0.11122	63.6146	13.3696		-1		1	0
/Volumes/Transcend/3P/neues Skript_Version 1/Results_AVG_neues Skript_Version 1.csv	1	13	0.006	2.073e-05	128	163	198	4.30003	3.18761	-0.0571648	0.00565087	0.0855717	-30.0328	22.2869	14	-1		1	0
/Volumes/Transcend/3P/neues Skript_Version 1/Results_AVG_neues Skript_Version 1.csv	1	13	0.006	2.073e-05	160	195	230	4.36184	3.23343	0.0163728	-0.0314138	0.1369	-12.5595	-30.7165	17	-1	29	1	0
/Volumes/Transcend/3P/neues Skript_Version 1/Results_AVG_neues Skript_Version 1.csv	1	13	0.006	2.073e-05	227	262	297	7.6299	5.65605	0.136408	-0.0245538	0.222752	-26.3755	-70.1882	10	-1	23	1	0
/Volumes/Transcend/3P/neues Skript_Version 1/Results_AVG_neues Skript_Version 1.csv	1	17	0.012	2.073e-05	39	74	109	8.66083	1.31698	0.140436	-0.0458768	0.146547	-10.8795	5.11006	17	7	22	1	0
/Volumes/Transcend/3P/neues Skript_Version 1/Results_AVG_neues Skript_Version 1.csv	1	17	0.012	2.073e-05	137	172	207	8.03146	1.22128	0.112084	-0.0606214	0.13324	-17.1105	9.56711	13	-1	35	1	0
/Volumes/Transcend/3P/neues Skript_Version 1/Results_AVG_neues Skript_Version 1.csv	1	17	0.012	2.073e-05	141	176	211	8.1466	1.23878	0.09927	-0.0333744	0.143718	-16.8414	-23.0712	17	-1	35	1	0
/Volumes/Transcend/3P/neues Skript_Version 1/Results_AVG_neues Skript_Version 1.csv	1	17	0.012	2.073e-05	143	178	213	8.23285	1.2519	0.0901079	-0.0139684	0.150438	-17.5215	-103.412	19	-1	35	1	0
/Volumes/Transcend/3P/neues Skript_Version 1/Results_AVG_neues Skript_Version 1.csv	1	17	0.012	2.073e-05	188	223	258	10.1527	1.54384	0.0954913	-0.0481672	0.162155	-1.18535	15.4584	22	7		1	0
/Volumes/Transcend/3P/neues Skript_Version 1/Results_AVG_neues Skript_Version 1.csv	1	17	0.012	2.073e-05	192	227	262	9.88267	1.50277	0.124934	-0.028118	0.157094	-11.441	-9.98974	26	7		1	0
/Volumes/Transcend/3P/neues Skript_Version 1/Results_AVG_neues Skript_Version 1.csv	1	17	0.012	2.073e-05	200	235	270	9.27655	1.41061	0.137659	0.0503442	0.16194	-24.5787	49.8197	34	6		1	0
/Volumes/Transcend/3P/neues Skript_Version 1/Results_AVG_neues Skript_Version 1.csv	1	17	0.012	2.073e-05	204	239	274	8.80056	1.33823	0.115239	0.0849751	0.163669	-30.6022	35.317		1		1	0
/Volumes/Transcend/3P/neues Skript_Version 1/Results_AVG_neues Skript_Version 1.csv	1	17	0.012	2.073e-05	206	241	276	8.88634	1.35127	0.0970597	0.0959838	0.163007	-34.4505	30.7284		1		1	0
/Volumes/Transcend/3P/neues Skript_Version 1/Results_AVG_neues Skript_Version 1.csv	1	17	0.012	2.073e-05	240	275	310	13.104	1.99261	0.0912181	-0.0589683	0.225055	-2.05146	-14.5399	19	-1	34	1	0
/Volumes/Transcend/3P/neues Skript_Version 1/Results_AVG_neues Skript_Version 1.csv	1	17	0.012	2.073e-05	242	277	312	13.2231	2.01072	0.0993876	-0.0494835	0.225152	-6.50716	-26.5747	21	0	33	1	0
/Volumes/Transcend/3P/neues Skript_Version 1/Results_AVG_neues Skript_Version 1.csv	1	17	0.012	2.073e-05	244	279	314	12.9795	1.97368	0.101633	-0.0388136	0.223673	-11.0655	-40.5839	23	-1	34	1	0
/Volumes/Transcend/3P/neues Skript_Version 1/Results_AVG_neues Skript_Version 1.csv	1	18	0.012	2.073e-05	2	37	72	6.6622	5.64422	0.0377937	-0.104808	0.116728	-47.2446	10.6971		-1		1	0
/Volumes/Transcend/3P/neues Skript_Version 1/Results_AVG_neues Skript_Version 1.csv	1	18	0.012	2.073e-05	29	64	99	2.48988	2.10942	-0.127429	-0.0181835	0.0665545	-19.4382	13.8695	7	-1		1	0
/Volumes/Transcend/3P/neues Skript_Version 1/Results_AVG_neues Skript_Version 1.csv	1	18	0.012	2.073e-05	37	72	107	3.07166	2.60231	-0.104808	-0.0289475	0.0650476	-24.3029	17.4154	15	-1	28	1	0
/Volumes/Transcend/3P/neues Skript_Version 1/Results_AVG_neues Skript_Version 1.csv	1	18	0.012	2.073e-05	61	96	131	2.52774	2.14151	-0.0188601	0.0386605	0.0614378	-22.3376	33.1993	11	-1	22	1	0
/Volumes/Transcend/3P/neues Skript_Version 1/Results_AVG_neues Skript_Version 1.csv	1	18	0.012	2.073e-05	118	153	188	2.81655	2.38618	0.0422342	0.0451228	0.0862631	-28.2203	2.83123	2	-1		1	0
/Volumes/Transcend/3P/neues Skript_Version 1/Results_AVG_neues Skript_Version 1.csv	1	18	0.012	2.073e-05	185	220	255	6.69302	5.67032	0.0337678	-0.00170764	0.123935	-27.9119	-615.629	13	-1	26	1	0
/Volumes/Transcend/3P/neues Skript_Version 1/Results_AVG_neues Skript_Version 1.csv	1	18	0.012	2.073e-05	188	223	258	6.64193	5.62704	0.0195657	-0.0114635	0.130501	-39.554	-41.9317	16	-1	26	1	0
/Volumes/Transcend/3P/neues Skript_Version 1/Results_AVG_neues Skript_Version 1.csv	1	18	0.012	2.073e-05	216	251	286	8.22499	6.96822	0.00189787	-0.0696684	0.15003	608.777	4.83544	14	6	17	1	0
/Volumes/Transcend/3P/neues Skript_Version 1/Results_AVG_neues Skript_Version 1.csv	1	19	0.013	2.073e-05	3	38	73	3.6707	0.48375	0.00273207	0.00297583	0.125206	126.463	-498.985		-1		1	0
/Volumes/Transcend/3P/neues Skript_Version 1/Results_AVG_neues Skript_Version 1.csv	1	19	0.013	2.073e-05	81	116	151	9.59672	1.26472	0.10925	-0.0588557	0.138025	-11.4196	6.30448	15	4	26	1	0
/Volumes/Transcend/3P/neues Skript_Version 1/Results_AVG_neues Skript_Version 1.csv	1	19	0.013	2.073e-05	200	235	270	9.87253	1.30107	0.172694	-0.0924082	0.147363	-16.0893	17.9152	21	3		1	0
/Volumes/Transcend/3P/neues Skript_Version 1/Results_AVG_neues Skript_Version 1.csv	1	19	0.013	2.073e-05	203	238	273	9.70087	1.27844	0.168059	-0.102965	0.148255	-17.6496	15.1999	24	2		1	0
/Volumes/Transcend/3P/neues Skript_Version 1/Results_AVG_neues Skript_Version 1.csv	1	19	0.013	2.073e-05	205	240	275	9.71757	1.28065	0.160784	-0.108045	0.148994	-18.982	14.2904	26	2		1	0
/Volumes/Transcend/3P/neues Skript_Version 1/Results_AVG_neues Skript_Version 1.csv	1	19	0.013	2.073e-05	221	256	291	6.42265	0.84642	0.0204817	-0.0737497	0.135079	-100.836	14.8797		-1		1	0
/Volumes/Transcend/3P/neues Skript_Version 1/Results_AVG_neues Skript_Version 1.csv	1	21	0.011	0.0001036	7	42	77	8.73895	0.854266	0.131628	-0.0222641	0.093768	-17.7927	-1.47086	17	-1		1	0
/Volumes/Transcend/3P/neues Skript_Version 1/Results_AVG_neues Skript_Version 1.csv	1	21	0.011	0.0001036	76	111	146	5.45114	0.53287	-0.0552801	-0.0684805	0.132518	-33.2245	37.6417	11	-1	43	1	0
/Volumes/Transcend/3P/neues Skript_Version 1/Results_AVG_neues Skript_Version 1.csv	1	21	0.011	0.0001036	188	223	258	9.60994	0.939409	0.0996255	-0.0857935	0.137238	-7.02804	18.5305	21	5		1	0
/Volumes/Transcend/3P/neues Skript_Version 1/Results_AVG_neues Skript_Version 1.csv	1	21	0.011	0.0001036	190	225	260	9.63657	0.942011	0.11017	-0.0878862	0.136373	-10.0022	14.8464	23	5		1	0
/Volumes/Transcend/3P/neues Skript_Version 1/Results_AVG_neues Skript_Version 1.csv	1	21	0.011	0.0001036	192	227	262	9.59332	0.937784	0.116325	-0.0854469	0.135897	-12.7732	11.5302	25	5		1	0
/Volumes/Transcend/3P/neues Skript_Version 1/Results_AVG_neues Skript_Version 1.csv	1	22	0.006	0.0001451	142	177	212	8.84297	0.883859	0.0421928	-0.0900769	0.152485	-1.97272	7.84185	15	-1	34	1	0
/Volumes/Transcend/3P/neues Skript_Version 1/Results_AVG_neues Skript_Version 1.csv	1	22	0.006	0.0001451	146	181	216	9.25237	0.92478	0.0415735	-0.0601431	0.167873	-3.73159	-11.7418	19	-1	33	1	0
/Volumes/Transcend/3P/neues Skript_Version 1/Results_AVG_neues Skript_Version 1.csv	1	22	0.006	0.0001451	187	222	257	8.76356	0.875923	-0.00476549	-0.067063	0.192281	-445.502	0.743908	18	6	24	1	0
/Volumes/Transcend/3P/neues Skript_Version 1/Results_AVG_neues Skript_Version 1.csv	1	22	0.006	0.0001451	242	277	312	9.89673	0.989184	0.145386	-0.0370161	0.153205	-14.5318	-15.6778	32	13	37	1	0
/Volumes/Transcend/3P/neues Skript_Version 1/Results_AVG_neues Skript_Version 1.csv	1	33	0.006	0.0003109	39	74	109	2.19916	0.382086	0.00711658	0.0235294	0.0349974	15.071	31.528	19	-1		1	0
/Volumes/Transcend/3P/neues Skript_Version 1/Results_AVG_neues Skript_Version 1.csv	1	33	0.006	0.0003109	41	76	111	2.21233	0.384376	0.0085459	0.0253048	0.0345259	5.41084	30.0207	21	-1		1	0
/Volumes/Transcend/3P/neues Skript_Version 1/Results_AVG_neues Skript_Version 1.csv	1	33	0.006	0.0003109	88	123	158	2.89794	0.503495	0.0306795	-0.0076951	0.0398532	-23.0838	-19.0999	30	-1		1	0
/Volumes/Transcend/3P/neues Skript_Version 1/Results_AVG_neues Skript_Version 1.csv	1	33	0.006	0.0003109	236	271	306	3.45316	0.599959	0.00666095	-0.0431309	0.0419572	-20.6738	23.3382	29	-1		1	0
/Volumes/Transcend/3P/neues Skript_Version 1/Results_AVG_neues Skript_Version 1.csv	1	33	0.006	0.0003109	250	285	320	3.31776	0.576434	-0.00196272	-0.0602564	0.0375023	84.1449	17.8447	10	-1	34	1	0
/Volumes/Transcend/3P/neues Skript_Version 1/Results_AVG_neues Skript_Version 1.csv	1	33	0.006	0.0003109	252	287	322	3.34707	0.581527	-0.00654884	-0.060998	0.0342285	5.78085	16.7802	12	-1	33	1	0
/Volumes/Transcend/3P/neues Skript_Version 1/Results_AVG_neues Skript_Version 1.csv	1	33	0.006	0.0003109	257	292	327	3.22402	0.560148	-0.0171903	-0.0607634	0.0274667	-13.0664	14.5702	17	-1	34	1	0
/Volumes/Transcend/3P/neues Skript_Version 1/Results_AVG_neues Skript_Version 1.csv	2	45	0.002	0.0006426	42	77	112	5.44967	0.651587	0.108626	-0.0461298	0.129553	-11.8775	44.6139	17	5		1	0
/Volumes/Transcend/3P/neues Skript_Version 1/Results_AVG_neues Skript_Version 1.csv	2	45	0.002	0.0006426	207	242	277	10.0482	1.20141	0.123956	-0.0155618	0.114076	-10.4069	60.6661	17	-1		1	0
/Volumes/Transcend/3P/neues Skript_Version 1/Results_AVG_neues Skript_Version 1.csv	2	45	0.002	0.0006426	213	248	283	10.7845	1.28945	0.140272	-0.0676053	0.132804	-14.0969	26.5155	23	0		1	0
/Volumes/Transcend/3P/neues Skript_Version 1/Results_AVG_neues Skript_Version 1.csv	2	45	0.002	0.0006426	215	250	285	10.555	1.262	0.142901	-0.0811269	0.138401	-15.9756	25.1325	25	0		1	0
/Volumes/Transcend/3P/neues Skript_Version 1/Results_AVG_neues Skript_Version 1.csv	2	45	0.002	0.0006426	218	253	288	10.5127	1.25694	0.143258	-0.0972688	0.145317	-19.0507	23.9589	28	0		1	0
/Volumes/Transcend/3P/neues Skript_Version 1/Results_AVG_neues Skript_Version 1.csv	2	45	0.002	0.0006426	220	255	290	10.3336	1.23553	0.140923	-0.106101	0.149127	-21.1306	23.3617	30	-1		1	0
/Volumes/Transcend/3P/neues Skript_Version 1/Results_AVG_neues Skript_Version 1.csv	2	45	0.002	0.0006426	226	261	296	9.76842	1.16796	0.119371	-0.127298	0.154179	-26.8071	21.228		73		1	0
/Volumes/Transcend/3P/neues Skript_Version 1/Results_AVG_neues Skript_Version 1.csv	2	45	0.002	0.0006426	229	264	299	9.76145	1.16712	0.101036	-0.136182	0.150479	-29.2489	19.7368	3	-1		1	0
/Volumes/Transcend/3P/neues Skript_Version 1/Results_AVG_neues Skript_Version 1.csv	2	45	0.002	0.0006426	234	269	304	10.3296	1.23506	0.0612989	-0.144958	0.132082	-34.4047	16.8082	8	-1	39	1	0
/Volumes/Transcend/3P/neues Skript_Version 1/Results_AVG_neues Skript_Version 1.csv	2	45	0.002	0.0006426	236	271	306	10.1983	1.21936	0.0428264	-0.143893	0.121462	-39.2793	15.5341	10	-1	39	1	0
/Volumes/Transcend/3P/neues Skript_Version 1/Results_AVG_neues Skript_Version 1.csv	2	50	0.005	0.0006841	14	49	84	2.06061	0.187045	0.0203148	-0.00951626	0.0399279	-38.7913	-9.61187		8		1	0
/Volumes/Transcend/3P/neues Skript_Version 1/Results_AVG_neues Skript_Version 1.csv	2	50	0.005	0.0006841	117	152	187	9.0944	0.825512	0.104924	-0.0367212	0.105341	-19.0805	27.7714	8	-1		1	0
/Volumes/Transcend/3P/neues Skript_Version 1/Results_AVG_neues Skript_Version 1.csv	2	50	0.005	0.0006841	126	161	196	10.3411	0.938673	0.0880465	-0.0480603	0.0946731	-16.7003	3.71843	17	-1		1	0
/Volumes/Transcend/3P/neues Skript_Version 1/Results_AVG_neues Skript_Version 1.csv	2	50	0.005	0.0006841	129	164	199	10.1785	0.923915	0.0753811	-0.0401745	0.0930105	-18.2534	-2.94153	20	-1		1	0
/Volumes/Transcend/3P/neues Skript_Version 1/Results_AVG_neues Skript_Version 1.csv	2	50	0.005	0.0006841	184	219	254	10.8113	0.981358	0.089437	-0.0691084	0.10376	-13.9718	27.1685	18	-1		1	0
/Volumes/Transcend/3P/neues Skript_Version 1/Results_AVG_neues Skript_Version 1.csv	2	50	0.005	0.0006841	187	222	257	10.8302	0.983073	0.0937307	-0.0821592	0.104719	-15.1321	22.4036	21	-1		1	0
/Volumes/Transcend/3P/neues Skript_Version 1/Results_AVG_neues Skript_Version 1.csv	2	50	0.005	0.0006841	193	228	263	11.6024	1.05316	0.092844	-0.0964779	0.104631	-18.2547	15.9114	27	-1		1	0
/Volumes/Transcend/3P/neues Skript_Version 1/Results_AVG_neues Skript_Version 1.csv	2	50	0.005	0.0006841	195	230	265	11.5718	1.05039	0.0896704	-0.0973739	0.104376	-19.8971	14.2868	29	-1		1	0
/Volumes/Transcend/3P/neues Skript_Version 1/Results_AVG_neues Skript_Version 1.csv	2	70	0.003	0.001	43	78	113	8.3237	0.931375	0.169214	-0.160804	0.181808	-14.1584	17.6204	19	8	23	1	0
/Volumes/Transcend/3P/neues Skript_Version 1/Results_AVG_neues Skript_Version 1.csv	2	70	0.003	0.001	242	277	312	11.0183	1.23289	0.0733636	-0.0287119	0.18615	-5.40925	-46.834	18	-1	31	1	0
/Volumes/Transcend/3P/neues Skript_Version 1/Results_AVG_neues Skript_Version 1.csv	2	72	0.005	0.001	208	243	278	5.09914	0.574176	0.0121464	0.0426232	0.0396081	-20.762	14.7309	23	-1		1	0
/Volumes/Transcend/3P/neues Skript_Version 1/Results_AVG_neues Skript_Version 1.csv	2	74	0.007	0.001	250	285	320	3.15747	1.79489	0.0547402	-0.00459674	0.0393651	-18.6321	-38.3639	29	5		1	0
/Volumes/Transcend/3P/neues Skript_Version 1/Results_AVG_neues Skript_Version 1.csv	2	84	0.011	0.001	111	146	181	2.45492	0.41144	-0.0128507	-0.00881112	0.0407379	-22.603	35.0159	10	-1		1	0
/Volumes/Transcend/3P/neues Skript_Version 1/Results_AVG_neues Skript_Version 1.csv	2	84	0.011	0.001	113	148	183	2.39137	0.400789	-0.0139923	-0.00358886	0.0450662	-29.1991	18.1859	12	-1		1	0
/Volumes/Transcend/3P/neues Skript_Version 1/Results_AVG_neues Skript_Version 1.csv	2	85	0.012	0.001	97	132	167	8.5292	0.960409	0.0787599	-0.0861367	0.1176	-13.5761	10.2257	16	-1	32	1	0
/Volumes/Transcend/3P/neues Skript_Version 1/Results_AVG_neues Skript_Version 1.csv	2	85	0.012	0.001	99	134	169	8.51986	0.959358	0.0708427	-0.088628	0.115579	-13.4859	9.12944	18	-1	32	1	0
/Volumes/Transcend/3P/neues Skript_Version 1/Results_AVG_neues Skript_Version 1.csv	2	85	0.012	0.001	161	196	231	12.4791	1.40518	0.16076	-0.146927	0.213497	-8.48285	15.2199	17	6	25	1	0
/Volumes/Transcend/3P/neues Skript_Version 1/Results_AVG_neues Skript_Version 1.csv	2	89	0.004	0.001	149	184	219	8.27082	0.975412	0.104037	-0.0982279	0.109757	-19.9834	21.2496	13	-1		1	0
/Volumes/Transcend/3P/neues Skript_Version 1/Results_AVG_neues Skript_Version 1.csv	2	89	0.004	0.001	223	258	293	10.26	1.21001	0.155549	-0.144842	0.255906	-5.659	13.2586	21	8	31	1	0
/Volumes/Transcend/3P/neues Skript_Version 1/Results_AVG_neues Skript_Version 1.csv	2	89	0.004	0.001	226	261	296	10.2054	1.20357	0.177163	-0.12899	0.257363	-10.9762	5.85277	24	8	31	1	0
/Volumes/Transcend/3P/neues Skript_Version 1/Results_AVG_neues Skript_Version 1.csv	3	95	0.012	0.002	34	69	104	5.41881	0.642714	0.0200455	0.000902381	0.0873998	19.8118	-642.087	23	-1		1	0
/Volumes/Transcend/3P/neues Skript_Version 1/Results_AVG_neues Skript_Version 1.csv	3	96	0.012	0.002	157	192	227	7.17378	0.613607	0.136281	-0.0242267	0.148094	-22.4679	-24.0145	32	7		1	0
/Volumes/Transcend/3P/neues Skript_Version 1/Results_AVG_neues Skript_Version 1.csv	3	96	0.012	0.002	164	199	234	7.3865	0.631801	0.102902	0.0320899	0.153867	-31.6827	61.5527		3		1	0
/Volumes/Transcend/3P/neues Skript_Version 1/Results_AVG_neues Skript_Version 1.csv	3	96	0.012	0.002	215	250	285	8.81698	0.754157	0.119858	-0.0307089	0.107068	-20.3093	37.2629	33	2		1	0
/Volumes/Transcend/3P/neues Skript_Version 1/Results_AVG_neues Skript_Version 1.csv	3	96	0.012	0.002	224	259	294	10.1527	0.868412	0.11287	-0.0540975	0.103072	-22.8935	16.1012	9	-1		1	0
/Volumes/Transcend/3P/neues Skript_Version 1/Results_AVG_neues Skript_Version 1.csv	3	96	0.012	0.002	230	265	300	10.5818	0.905112	0.0767345	-0.0581374	0.0845925	-23.5587	10.214	15	-1		1	0
/Volumes/Transcend/3P/neues Skript_Version 1/Results_AVG_neues Skript_Version 1.csv	3	112	0.006	0.002	5	40	75	2.8241	1.61806	-0.0080434	-0.0417684	0.0432606	41.0212	19.8636	3	-1		1	0
/Volumes/Transcend/3P/neues Skript_Version 1/Results_AVG_neues Skript_Version 1.csv	3	112	0.006	0.002	7	42	77	2.79538	1.6016	-0.0151751	-0.0432842	0.0378658	6.89848	19.5943	5	-1	39	1	0
/Volumes/Transcend/3P/neues Skript_Version 1/Results_AVG_neues Skript_Version 1.csv	3	117	0.003	0.002	202	237	272	8.94649	1.04716	0.0702548	0.0851743	0.0805683	-16.2486	26.478	11	-1		1	0
/Volumes/Transcend/3P/neues Skript_Version 1/Results_AVG_neues Skript_Version 1.csv	3	117	0.003	0.002	205	240	275	9.29461	1.08791	0.0687148	0.0987776	0.0874769	-14.9886	27.4734	14	-1		1	0
/Volumes/Transcend/3P/neues Skript_Version 1/Results_AVG_neues Skript_Version 1.csv	3	117	0.003	0.002	207	242	277	9.30052	1.0886	0.0671957	0.107018	0.0895858	-14.9113	27.1187	16	-1		1	0
/Volumes/Transcend/3P/neues Skript_Version 1/Results_AVG_neues Skript_Version 1.csv	3	117	0.003	0.002	209	244	279	9.55051	1.11786	0.0646851	0.113944	0.0900564	-15.4343	26.0337	18	-1		1	0
/Volumes/Transcend/3P/neues Skript_Version 1/Results_AVG_neues Skript_Version 1.csv	3	117	0.003	0.002	245	280	315	14.123	1.65306	0.116486	0.00659633	0.159719	-9.74539	222.043	20	-1		1	0
/Volumes/Transcend/3P/neues Skript_Version 1/Results_AVG_neues Skript_Version 1.csv	3	119	0.003	0.002	41	76	111	10.5132	1.12337	0.0901255	0.00072163	0.101709	-10.2068	168.876	14	-1		1	0
/Volumes/Transcend/3P/neues Skript_Version 1/Results_AVG_neues Skript_Version 1.csv	3	119	0.003	0.002	46	81	116	10.5268	1.12483	0.103101	0.0180783	0.111496	-12.9809	66.9881	19	-1		1	0
/Volumes/Transcend/3P/neues Skript_Version 1/Results_AVG_neues Skript_Version 1.csv	3	119	0.003	0.002	48	83	118	10.5802	1.13054	0.103645	0.0262708	0.113203	-14.3383	58.1525	21	-1		1	0
/Volumes/Transcend/3P/neues Skript_Version 1/Results_AVG_neues Skript_Version 1.csv	3	119	0.003	0.002	50	85	120	10.562	1.1286	0.10249	0.0329506	0.11341	-16.0276	51.819	23	-1		1	0
/Volumes/Transcend/3P/neues Skript_Version 1/Results_AVG_neues Skript_Version 1.csv	3	119	0.003	0.002	54	89	124	10.6378	1.13669	0.0954733	0.038417	0.114293	-20.6312	40.9231	27	-1		1	0
/Volumes/Transcend/3P/neues Skript_Version 1/Results_AVG_neues Skript_Version 1.csv	3	119	0.003	0.002	85	120	155	12.8781	1.37608	0.0329506	-0.121418	0.131552	16.819	16.9873	16	-1		1	0
/Volumes/Transcend/3P/neues Skript_Version 1/Results_AVG_neues Skript_Version 1.csv	3	119	0.003	0.002	87	122	157	12.9489	1.38364	0.0369833	-0.132453	0.132694	11.5173	15.8822	18	-1		1	0
/Volumes/Transcend/3P/neues Skript_Version 1/Results_AVG_neues Skript_Version 1.csv	3	119	0.003	0.002	106	141	176	8.36159	0.89347	-0.0101326	-0.120275	0.137874	134.183	17.5274	1	-1	30	1	0
/Volumes/Transcend/3P/neues Skript_Version 1/Results_AVG_neues Skript_Version 1.csv	3	119	0.003	0.002	108	143	178	8.30416	0.887334	-0.0229269	-0.116434	0.134003	46.4529	16.5876	3	-1	30	1	0
/Volumes/Transcend/3P/neues Skript_Version 1/Results_AVG_neues Skript_Version 1.csv	3	119	0.003	0.002	113	148	183	8.14673	0.870511	-0.0639332	-0.109384	0.110373	-3.38851	13.8209	8	-1	31	1	0
/Volumes/Transcend/3P/neues Skript_Version 1/Results_AVG_neues Skript_Version 1.csv	3	119	0.003	0.002	139	174	209	4.06423	0.43428	-0.1248	-0.0358181	0.0546136	-16.8736	14.6396	3	-1		1	0
/Volumes/Transcend/3P/neues Skript_Version 1/Results_AVG_neues Skript_Version 1.csv	3	119	0.003	0.002	161	196	231	3.02001	0.322701	-0.080911	-0.0383294	0.0461319	-22.8707	20.0066	25	-1	59	1	0
/Volumes/Transcend/3P/neues Skript_Version 1/Results_AVG_neues Skript_Version 1.csv	3	119	0.003	0.002	170	205	240	3.46587	0.370342	-0.0433052	-0.0149126	0.0463459	-20.98	-9.27725	8	-1	32	1	0
/Volumes/Transcend/3P/neues Skript_Version 1/Results_AVG_neues Skript_Version 1.csv	3	122	0.011	0.002	135	170	205	8.42965	1.17904	0.13314	-0.143712	0.203581	-11.777	10.0493	26	9	29	1	0
/Volumes/Transcend/3P/neues Skript_Version 1/Results_AVG_neues Skript_Version 1.csv	3	123	0.004	0.002	25	60	95	6.67328	1.07932	0.121311	-0.0758651	0.134983	-18.1234	4.27215	34	15	29	1	0
/Volumes/Transcend/3P/neues Skript_Version 1/Results_AVG_neues Skript_Version 1.csv	3	123	0.004	0.002	127	162	197	3.6684	0.59332	0.0402088	0.0372798	0.0355495	-25.6362	16.5868		0		1	0
/Volumes/Transcend/3P/neues Skript_Version 1/Results_AVG_neues Skript_Version 1.csv	3	124	0.005	0.002	2	37	72	2.02587	1.29815	0.0160571	-0.0273881	0.0406438	-40.0218	26.5678	1	-1		1	0
/Volumes/Transcend/3P/neues Skript_Version 1/Results_AVG_neues Skript_Version 1.csv	3	124	0.005	0.002	16	51	86	2.31867	1.48577	-0.00641488	-0.0391507	0.0224157	-27.2271	14.9315	15	-1	33	1	0
/Volumes/Transcend/3P/neues Skript_Version 1/Results_AVG_neues Skript_Version 1.csv	3	124	0.005	0.002	18	53	88	2.29617	1.47135	-0.00806103	-0.0387109	0.0217477	-26.442	13.5851	17	-1	34	1	0
/Volumes/Transcend/3P/neues Skript_Version 1/Results_AVG_neues Skript_Version 1.csv	3	126	0.009	0.002	11	46	81	3.46744	1.92781	0.0917325	-0.0739357	0.101395	-18.1577	14.4322	30	11	34	1	0
/Volumes/Transcend/3P/neues Skript_Version 1/Results_AVG_neues Skript_Version 1.csv	3	126	0.009	0.002	17	52	87	3.86124	2.14675	0.0824473	-0.0741119	0.100752	-23.1774	8.97127		28		1	0
/Volumes/Transcend/3P/neues Skript_Version 1/Results_AVG_neues Skript_Version 1.csv	3	126	0.009	0.002	139	174	209	17.2018	9.56378	0.376432	-0.325068	0.44308	-13.4219	11.3571	21	10	20	1	0
/Volumes/Transcend/3P/neues Skript_Version 1/Results_AVG_neues Skript_Version 1.csv	3	126	0.009	0.002	211	246	281	4.72018	2.6243	0.0787838	0.154877	0.201138	-29.841	30.9859		30		1	0
/Volumes/Transcend/3P/neues Skript_Version 1/Results_AVG_neues Skript_Version 1.csv	3	126	0.009	0.002	251	286	321	15.0643	8.3754	0.205231	-0.124092	0.279563	-7.59465	8.10266	17	6	25	1	0
/Volumes/Transcend/3P/neues Skript_Version 1/Results_AVG_neues Skript_Version 1.csv	3	134	0.005	0.003	19	54	89	5.96105	1.22748	-0.0582872	-0.000682342	0.0941571	-31.6751	-504.419	14	-1		1	0
/Volumes/Transcend/3P/neues Skript_Version 1/Results_AVG_neues Skript_Version 1.csv	3	134	0.005	0.003	22	57	92	5.96974	1.22927	-0.0555763	-0.00460019	0.0940396	-34.7606	-49.5929	17	-1		1	0
/Volumes/Transcend/3P/neues Skript_Version 1/Results_AVG_neues Skript_Version 1.csv	3	134	0.005	0.003	80	115	150	5.46414	1.12516	0.0167301	0.0727003	0.245053	-5.3584	-19.7309		-1		1	0
/Volumes/Transcend/3P/neues Skript_Version 1/Results_AVG_neues Skript_Version 1.csv	3	134	0.005	0.003	103	138	173	14.8654	3.06104	0.215376	-0.286424	0.304353	-13.0122	13.6364	20	7	24	1	0
/Volumes/Transcend/3P/neues Skript_Version 1/Results_AVG_neues Skript_Version 1.csv	3	134	0.005	0.003	165	200	235	7.21499	1.48569	0.0926956	-0.0700551	0.152522	-7.19894	3.17952	20	8	26	1	0
/Volumes/Transcend/3P/neues Skript_Version 1/Results_AVG_neues Skript_Version 1.csv	3	134	0.005	0.003	211	246	281	6.5872	1.35641	0.027125	-0.147796	0.156642	33.5564	14.0376	20	8	23	1	0
/Volumes/Transcend/3P/neues Skript_Version 1/Results_AVG_neues Skript_Version 1.csv	3	134	0.005	0.003	213	248	283	6.55672	1.35014	0.038925	-0.148316	0.15438	10.2894	12.272	22	8	23	1	0
/Volumes/Transcend/3P/neues Skript_Version 1/Results_AVG_neues Skript_Version 1.csv	3	138	0.008	0.003	108	143	178	5.69689	4.2231	0.10462	-0.123934	0.130046	-22.7626	14.0621	33	7	38	1	0
/Volumes/Transcend/3P/neues Skript_Version 1/Results_AVG_neues Skript_Version 1.csv	3	138	0.008	0.003	176	211	246	5.84962	4.33632	0.114543	0.0524375	0.123748	-10.0349	36.0166	22	10		1	0
/Volumes/Transcend/3P/neues Skript_Version 1/Results_AVG_neues Skript_Version 1.csv	3	138	0.008	0.003	179	214	249	5.68406	4.2136	0.124246	0.0631462	0.120518	-13.8913	35.0288	25	9		1	0
/Volumes/Transcend/3P/neues Skript_Version 1/Results_AVG_neues Skript_Version 1.csv	3	138	0.008	0.003	186	221	256	5.02354	3.72395	0.120238	0.072155	0.119448	-23.1793	23.6965	32	9		1	0
/Volumes/Transcend/3P/neues Skript_Version 1/Results_AVG_neues Skript_Version 1.csv	3	138	0.008	0.003	192	227	262	4.36044	3.23239	0.0901531	0.0787825	0.12603	-31.8156	12.5236		5		1	0
/Volumes/Transcend/3P/neues Skript_Version 1/Results_AVG_neues Skript_Version 1.csv	3	138	0.008	0.003	217	252	287	9.04111	6.70217	0.0698778	0.034017	0.200047	-3.68987	-5.7185	19	5		1	0
/Volumes/Transcend/3P/neues Skript_Version 1/Results_AVG_neues Skript_Version 1.csv	3	138	0.008	0.003	244	279	314	14.4152	10.686	0.139383	-0.132185	0.272184	-13.3705	-1.93891	16	4	21	1	0
/Volumes/Transcend/3P/neues Skript_Version 1/Results_AVG_neues Skript_Version 1.csv	3	139	0.009	0.003	141	176	211	11.1804	1.48443	0.202993	-0.157577	0.204484	-14.6456	17.9822	26	10	41	1	0
/Volumes/Transcend/3P/neues Skript_Version 1/Results_AVG_neues Skript_Version 1.csv	3	139	0.009	0.003	156	191	226	7.55627	1.00325	0.0972434	-0.0861791	0.195828	-39.8174	4.84618		118		1	0
/Volumes/Transcend/3P/neues Skript_Version 1/Results_AVG_neues Skript_Version 1.csv	3	139	0.009	0.003	207	242	277	4.94614	0.656699	0.0039699	0.0175404	0.043482	25.7128	3.27359	31	-1		1	0
/Volumes/Transcend/3P/neues Skript_Version 1/Results_AVG_neues Skript_Version 1.csv	3	152	0.003	0.003	194	229	264	8.05974	0.896203	0.0412647	-0.0632896	0.150085	9.31149	9.79049	15	0	35	1	0
/Volumes/Transcend/3P/neues Skript_Version 1/Results_AVG_neues Skript_Version 1.csv	3	152	0.003	0.003	197	232	267	8.36505	0.930151	0.0521926	-0.0518952	0.157795	2.88477	-4.6939	18	1	33	1	0
/Volumes/Transcend/3P/neues Skript_Version 1/Results_AVG_neues Skript_Version 1.csv	3	152	0.003	0.003	199	234	269	8.37286	0.93102	0.057494	-0.0391527	0.162636	-1.67647	-21.0969	20	1	33	1	0
/Volumes/Transcend/3P/neues Skript_Version 1/Results_AVG_neues Skript_Version 1.csv	3	152	0.003	0.003	201	236	271	8.29795	0.92269	0.0604502	-0.0215718	0.16717	-6.63989	-65.4667	22	1	33	1	0
/Volumes/Transcend/3P/neues Skript_Version 1/Results_AVG_neues Skript_Version 1.csv	3	152	0.003	0.003	257	292	327	16.4941	1.83406	0.288743	-0.203821	0.270967	-15.9677	14.6517		231		1	0
/Volumes/Transcend/3P/neues Skript_Version 1/Results_AVG_neues Skript_Version 1.csv	4	165	0.002	0.003	52	87	122	2.34011	0.503201	0.00359713	-0.0292231	0.043669	22.8959	28.0415	12	-1	41	1	0
/Volumes/Transcend/3P/neues Skript_Version 1/Results_AVG_neues Skript_Version 1.csv	4	165	0.002	0.003	55	90	125	2.38224	0.512261	0.00223477	-0.0310024	0.0418742	105.187	21.8429	15	-1	41	1	0
/Volumes/Transcend/3P/neues Skript_Version 1/Results_AVG_neues Skript_Version 1.csv	4	165	0.002	0.003	57	92	127	2.45395	0.527681	0.00281381	-0.0301046	0.0426693	95.2099	17.4923	17	-1	41	1	0
/Volumes/Transcend/3P/neues Skript_Version 1/Results_AVG_neues Skript_Version 1.csv	4	165	0.002	0.003	59	94	129	2.48732	0.534857	0.00454646	-0.0278502	0.0444584	53.5281	12.4429	19	-1	41	1	0
/Volumes/Transcend/3P/neues Skript_Version 1/Results_AVG_neues Skript_Version 1.csv	4	165	0.002	0.003	172	207	242	2.44092	0.52488	0.0136661	-0.00100476	0.0291731	-43.4754	-55.6486		44		1	0
/Volumes/Transcend/3P/neues Skript_Version 1/Results_AVG_neues Skript_Version 1.csv	4	165	0.002	0.003	179	214	249	2.52833	0.543676	0.00266132	0.0062177	0.0268179	-116.535	38.1213	5	-1		1	0
/Volumes/Transcend/3P/neues Skript_Version 1/Results_AVG_neues Skript_Version 1.csv	4	165	0.002	0.003	251	286	321	2.20272	0.47366	-0.0115636	-0.0265707	0.0361998	9.90407	28.2758		43		1	0
/Volumes/Transcend/3P/neues Skript_Version 1/Results_AVG_neues Skript_Version 1.csv	4	165	0.002	0.003	253	288	323	2.15973	0.464416	-0.0143793	-0.0280054	0.0352816	1.53078	27.8428	1	-1		1	0
/Volumes/Transcend/3P/neues Skript_Version 1/Results_AVG_neues Skript_Version 1.csv	4	181	0.002	0.004	130	165	200	8.06785	1.12389	0.082908	-0.0660813	0.113256	-11.0302	10.4645	19	-1	42	1	0
/Volumes/Transcend/3P/neues Skript_Version 1/Results_AVG_neues Skript_Version 1.csv	4	181	0.002	0.004	132	167	202	8.12346	1.13164	0.084768	-0.0630822	0.114056	-12.6742	6.09371	21	-1	42	1	0
/Volumes/Transcend/3P/neues Skript_Version 1/Results_AVG_neues Skript_Version 1.csv	4	181	0.002	0.004	134	169	204	8.04044	1.12007	0.0839257	-0.0575933	0.114714	-14.7209	1.6675	23	-1	42	1	0
/Volumes/Transcend/3P/neues Skript_Version 1/Results_AVG_neues Skript_Version 1.csv	4	181	0.002	0.004	193	228	263	9.10894	1.26892	0.0989351	-0.114692	0.120311	-16.5197	13.9646		111		1	0
/Volumes/Transcend/3P/neues Skript_Version 1/Results_AVG_neues Skript_Version 1.csv	5	189	0.004	0.004	240	275	310	2.51689	1.29209	0.0303722	0.00810809	0.0180646	-22.481	24.6893	30	-1		1	0
/Volumes/Transcend/3P/neues Skript_Version 1/Results_AVG_neues Skript_Version 1.csv	5	189	0.004	0.004	242	277	312	2.48384	1.27512	0.0285409	0.00895382	0.0180362	-23.9453	22.9558	32	-1		1	0
/Volumes/Transcend/3P/neues Skript_Version 1/Results_AVG_neues Skript_Version 1.csv	5	189	0.004	0.004	252	287	322	2.6076	1.33865	0.0174075	0.0035976	0.0199497	-28.6372	-9.87988		231		1	0
/Volumes/Transcend/3P/neues Skript_Version 1/Results_AVG_neues Skript_Version 1.csv	5	189	0.004	0.004	254	289	324	2.61865	1.34432	0.0147477	0.000195978	0.0213281	-28.7491	-737.458		232		1	0
/Volumes/Transcend/3P/neues Skript_Version 1/Results_AVG_neues Skript_Version 1.csv	4	205	0.01	0.004	252	287	322	2.04827	1.10064	0.0175253	0.00939785	0.0237941	-25.5695	-10.7912		225		1	0
/Volumes/Transcend/3P/neues Skript_Version 1/Results_AVG_neues Skript_Version 1.csv	5	212	0.003	0.004	88	123	158	2.73207	0.592765	0.0214429	-0.00694646	0.0454266	-3.40501	-38.6513	18	5	27	1	0
/Volumes/Transcend/3P/neues Skript_Version 1/Results_AVG_neues Skript_Version 1.csv	5	212	0.003	0.004	126	161	196	2.26136	0.490638	-0.00182807	0.0321266	0.0420031	-276.827	14.3406	17	-1		1	0
/Volumes/Transcend/3P/neues Skript_Version 1/Results_AVG_neues Skript_Version 1.csv	5	212	0.003	0.004	142	177	212	3.19952	0.694187	0.0435452	0.00460596	0.0383089	-16.9214	-32.2134	33	5		1	0
/Volumes/Transcend/3P/neues Skript_Version 1/Results_AVG_neues Skript_Version 1.csv	5	212	0.003	0.004	226	261	296	6.37245	1.3826	0.107334	-0.0489396	0.110946	-12.0554	6.93486	22	10	25	1	0
/Volumes/Transcend/3P/neues Skript_Version 1/Results_AVG_neues Skript_Version 1.csv	5	212	0.003	0.004	261	296	331	4.03353	0.875138	-0.0489396	-0.0483483	0.0581532	-28.0651	12.9827	15	-1	35	1	0
/Volumes/Transcend/3P/neues Skript_Version 1/Results_AVG_neues Skript_Version 1.csv	5	213	0.006	0.004	22	57	92	8.09655	1.23405	0.12595	-0.11354	0.165007	-14.7512	9.37124	20	5	28	1	0
/Volumes/Transcend/3P/neues Skript_Version 1/Results_AVG_neues Skript_Version 1.csv	5	213	0.006	0.004	24	59	94	8.14366	1.24123	0.123632	-0.104634	0.166865	-16.3328	5.07979	22	5	28	1	0
/Volumes/Transcend/3P/neues Skript_Version 1/Results_AVG_neues Skript_Version 1.csv	5	213	0.006	0.004	100	135	170	3.02053	0.46038	-0.0314668	-0.0096885	0.0354107	-6.41188	9.84642		-1		1	0
/Volumes/Transcend/3P/neues Skript_Version 1/Results_AVG_neues Skript_Version 1.csv	5	213	0.006	0.004	131	166	201	2.864	0.436522	-0.0143909	-0.0256452	0.0159225	-26.316	22.8232	31	-1		1	0
/Volumes/Transcend/3P/neues Skript_Version 1/Results_AVG_neues Skript_Version 1.csv	5	213	0.006	0.004	134	169	204	2.95093	0.449771	-0.0105577	-0.0273372	0.0149812	-25.6333	20.9393	34	-1		1	0
/Volumes/Transcend/3P/neues Skript_Version 1/Results_AVG_neues Skript_Version 1.csv	5	213	0.006	0.004	136	171	206	3.01505	0.459544	-0.00901827	-0.0258829	0.0159814	-24.3485	18.7221		-1		1	0
/Volumes/Transcend/3P/neues Skript_Version 1/Results_AVG_neues Skript_Version 1.csv	5	213	0.006	0.004	228	263	298	3.41014	0.519763	-0.0562454	-0.0287047	0.0334451	-20.8047	19.8876	12	-1		1	0
/Volumes/Transcend/3P/neues Skript_Version 1/Results_AVG_neues Skript_Version 1.csv	5	213	0.006	0.004	233	268	303	3.11611	0.474948	-0.055462	-0.0234972	0.0365615	-24.5131	13.8186	17	-1		1	0
/Volumes/Transcend/3P/neues Skript_Version 1/Results_AVG_neues Skript_Version 1.csv	5	213	0.006	0.004	238	273	308	2.90627	0.442965	-0.0456711	-0.013033	0.0411021	-25.6781	-2.6208	22	-1		1	0
/Volumes/Transcend/3P/neues Skript_Version 1/Results_AVG_neues Skript_Version 1.csv	5	213	0.006	0.004	242	277	312	2.90891	0.443367	-0.0353574	-0.00509115	0.0399216	-25.1637	-51.9947	26	-1		1	0
/Volumes/Transcend/3P/neues Skript_Version 1/Results_AVG_neues Skript_Version 1.csv	5	213	0.006	0.004	246	281	316	3.00098	0.4574	-0.0264642	-0.000421226	0.0352391	-22.5795	-798.814	30	-1		1	0
/Volumes/Transcend/3P/neues Skript_Version 1/Results_AVG_neues Skript_Version 1.csv	4	220	0.004	0.005	5	40	75	6.88055	1.04093	-0.119141	-0.108296	0.234817	-6.31182	14.3232	8	-1	29	1	0
/Volumes/Transcend/3P/neues Skript_Version 1/Results_AVG_neues Skript_Version 1.csv	4	220	0.004	0.005	15	50	85	6.20852	0.939261	-0.214377	-0.0288591	0.207371	-24.7365	-44.4836	18	-1	29	1	0
/Volumes/Transcend/3P/neues Skript_Version 1/Results_AVG_neues Skript_Version 1.csv	4	220	0.004	0.005	115	150	185	7.35873	1.11327	0.0104117	-0.0293557	0.105682	-4.84351	-17.5397	19	-1	31	1	0
/Volumes/Transcend/3P/neues Skript_Version 1/Results_AVG_neues Skript_Version 1.csv	4	220	0.004	0.005	117	152	187	7.31236	1.10626	0.00650166	-0.0299134	0.10663	-15.0646	-12.9063	21	-1	31	1	0
/Volumes/Transcend/3P/neues Skript_Version 1/Results_AVG_neues Skript_Version 1.csv	5	227	0.005	0.005	25	60	95	9.89602	1.3585	0.090315	-0.0445253	0.186784	-13.3005	-26.0045	16	2	24	1	0
/Volumes/Transcend/3P/neues Skript_Version 1/Results_AVG_neues Skript_Version 1.csv	5	227	0.005	0.005	64	99	134	8.28928	1.13793	-0.0207869	-0.107741	0.180489	-111.793	11.0939	19	6	23	1	0
/Volumes/Transcend/3P/neues Skript_Version 1/Results_AVG_neues Skript_Version 1.csv	5	227	0.005	0.005	173	208	243	8.65788	1.18853	0.057119	0.0389398	0.0826243	-15.2668	33.3533	16	-1		1	0
/Volumes/Transcend/3P/neues Skript_Version 1/Results_AVG_neues Skript_Version 1.csv	5	227	0.005	0.005	206	241	276	10.2563	1.40796	0.0436373	-0.192228	0.184634	-0.472887	11.6828	17	-1	31	1	0
/Volumes/Transcend/3P/neues Skript_Version 1/Results_AVG_neues Skript_Version 1.csv	4	248	2.073e-05	0.006	205	240	275	3.30186	1.53184	0.067809	-0.00142603	0.0610686	-9.33285	-10.0169	20	10		1	0
/Volumes/Transcend/3P/neues Skript_Version 1/Results_AVG_neues Skript_Version 1.csv	4	248	2.073e-05	0.006	228	263	298	2.7693	1.28477	0.0411529	-0.0116739	0.0576934	-32.0774	34.1094	4	-1		1	0
/Volumes/Transcend/3P/neues Skript_Version 1/Results_AVG_neues Skript_Version 1.csv	4	248	2.073e-05	0.006	235	270	305	2.61078	1.21123	0.0112732	-0.0190488	0.0348381	-35.4076	26.2374	11	-1		1	0
/Volumes/Transcend/3P/neues Skript_Version 1/Results_AVG_neues Skript_Version 1.csv	4	248	2.073e-05	0.006	238	273	308	2.60908	1.21044	0.00221261	-0.0202841	0.0247246	-35.858	22.9559	14	-1		1	0
/Volumes/Transcend/3P/neues Skript_Version 1/Results_AVG_neues Skript_Version 1.csv	4	248	2.073e-05	0.006	248	283	318	2.90791	1.34908	-0.00086236	-0.0205568	0.0191146	-118.005	10.5221	24	-1		1	0
/Volumes/Transcend/3P/neues Skript_Version 1/Results_AVG_neues Skript_Version 1.csv	5	249	0.007	0.006	159	194	229	8.20494	0.818774	0.126634	0.07872	0.108965	-11.2191	28.5275	19	5		1	0
/Volumes/Transcend/3P/neues Skript_Version 1/Results_AVG_neues Skript_Version 1.csv	5	249	0.007	0.006	161	196	231	8.23136	0.821411	0.128552	0.0859643	0.108549	-12.816	28.2426	21	5		1	0
/Volumes/Transcend/3P/neues Skript_Version 1/Results_AVG_neues Skript_Version 1.csv	5	249	0.007	0.006	201	236	271	11.7566	1.17319	0.105898	0.0815322	0.0810378	-11.2312	22.2125	22	-1		1	0
/Volumes/Transcend/3P/neues Skript_Version 1/Results_AVG_neues Skript_Version 1.csv	5	249	0.007	0.006	205	240	275	11.666	1.16415	0.117391	0.0712673	0.0803848	-15.9536	18.5558	26	-1		1	0
/Volumes/Transcend/3P/neues Skript_Version 1/Results_AVG_neues Skript_Version 1.csv	5	249	0.007	0.006	207	242	277	11.4887	1.14646	0.119469	0.0629425	0.0871496	-18.2252	14.4114	28	-1		1	0
/Volumes/Transcend/3P/neues Skript_Version 1/Results_AVG_neues Skript_Version 1.csv	5	249	0.007	0.006	217	252	287	11.2859	1.12622	0.105533	-0.0213905	0.155482	-24.9558	96.6174		184		1	0
/Volumes/Transcend/3P/neues Skript_Version 1/Results_AVG_neues Skript_Version 1.csv	5	249	0.007	0.006	234	269	304	14.5294	1.4499	0.0840584	-0.171726	0.157192	-12.5504	17.4742	16	-1		1	0
/Volumes/Transcend/3P/neues Skript_Version 1/Results_AVG_neues Skript_Version 1.csv	5	249	0.007	0.006	236	271	306	14.507	1.44766	0.0815322	-0.175703	0.155585	-12.7875	15.3763	18	-1		1	0
/Volumes/Transcend/3P/neues Skript_Version 1/Results_AVG_neues Skript_Version 1.csv	5	249	0.007	0.006	239	274	309	14.8594	1.48283	0.0745536	-0.175675	0.154236	-15.0327	12.8812	21	-1	48	1	0
/Volumes/Transcend/3P/neues Skript_Version 1/Results_AVG_neues Skript_Version 1.csv	5	249	0.007	0.006	260	295	330	8.16933	0.815221	-0.111568	-0.123333	0.138117	-3.13369	21.3094		36		1	0
/Volumes/Transcend/3P/neues Skript_Version 1/Results_AVG_neues Skript_Version 1.csv	5	250	0.007	0.006	1	36	71	12.1405	1.34039	0.0073134	-0.244404	0.177023	-155.228	14.4575	10	-1	25	1	0
/Volumes/Transcend/3P/neues Skript_Version 1/Results_AVG_neues Skript_Version 1.csv	5	256	0.006	0.006	14	49	84	3.59396	2.13136	-0.000197158	-0.0220318	0.080361	-3016.12	4.30112	14	5	20	1	0
/Volumes/Transcend/3P/neues Skript_Version 1/Results_AVG_neues Skript_Version 1.csv	5	256	0.006	0.006	16	51	86	3.57982	2.12298	-0.00374095	-0.0254547	0.0789308	-203.299	5.06966	16	5	20	1	0
/Volumes/Transcend/3P/neues Skript_Version 1/Results_AVG_neues Skript_Version 1.csv	5	256	0.006	0.006	46	81	116	2.41433	1.43179	-0.0143283	0.0859993	0.108687	-27.6732	29.5291	14	-1	28	1	0
/Volumes/Transcend/3P/neues Skript_Version 1/Results_AVG_neues Skript_Version 1.csv	5	256	0.006	0.006	82	117	152	6.52705	3.8708	0.0882561	-0.0786919	0.134482	-6.39988	10.7737	18	8	21	1	0
/Volumes/Transcend/3P/neues Skript_Version 1/Results_AVG_neues Skript_Version 1.csv	5	256	0.006	0.006	162	197	232	3.73534	2.21521	0.0164532	0.123043	0.129437	-101.53	19.5352		7		1	0
/Volumes/Transcend/3P/neues Skript_Version 1/Results_AVG_neues Skript_Version 1.csv	5	256	0.006	0.006	206	241	276	10.2606	6.08496	0.133429	-0.0175549	0.172543	-22.3512	-88.745	17	-1	30	1	0
/Volumes/Transcend/3P/neues Skript_Version 1/Results_AVG_neues Skript_Version 1.csv	5	256	0.006	0.006	242	277	312	9.40654	5.57846	-0.0106858	-0.105225	0.185849	-196.423	18.9739	17	3	38	1	0
/Volumes/Transcend/3P/neues Skript_Version 1/Results_AVG_neues Skript_Version 1.csv	5	256	0.006	0.006	244	279	314	9.56859	5.67455	0.00403469	-0.0998575	0.190588	450.829	13.7162	19	3	38	1	0
/Volumes/Transcend/3P/neues Skript_Version 1/Results_AVG_neues Skript_Version 1.csv	5	256	0.006	0.006	249	284	319	9.32345	5.52918	0.0432328	-0.0697958	0.195132	10.3643	-3.38433	24	3	38	1	0
/Volumes/Transcend/3P/neues Skript_Version 1/Results_AVG_neues Skript_Version 1.csv	4	259	0.005	0.006	164	199	234	2.40251	2.03541	-0.0217343	0.0255564	0.105981	-45.5034	-21.1005	15	5		1	0
/Volumes/Transcend/3P/neues Skript_Version 1/Results_AVG_neues Skript_Version 1.csv	4	259	0.005	0.006	187	222	257	5.62091	4.76204	0.0915275	-0.0961055	0.120354	-14.5153	11.0458	17	6	22	1	0
/Volumes/Transcend/3P/neues Skript_Version 1/Results_AVG_neues Skript_Version 1.csv	4	259	0.005	0.006	256	291	326	12.5462	10.6292	0.25668	-0.0212997	0.250999	-12.4479	-61.5334	19	9	22	1	0
/Volumes/Transcend/3P/neues Skript_Version 1/Results_AVG_neues Skript_Version 1.csv	5	261	0.009	0.006	34	69	104	8.27489	0.925913	0.106945	-0.0513393	0.1216	-8.05744	24.3302	17	6		1	0
/Volumes/Transcend/3P/neues Skript_Version 1/Results_AVG_neues Skript_Version 1.csv	5	261	0.009	0.006	37	72	107	8.53255	0.954745	0.119846	-0.0705842	0.123914	-10.7508	19.2077	20	6		1	0
/Volumes/Transcend/3P/neues Skript_Version 1/Results_AVG_neues Skript_Version 1.csv	5	261	0.009	0.006	114	149	184	9.75528	1.09156	0.120521	-0.105998	0.148183	-11.7745	12.3599	24	7	42	1	0
/Volumes/Transcend/3P/neues Skript_Version 1/Results_AVG_neues Skript_Version 1.csv	4	266	0.012	0.006	40	75	110	4.1544	0.605834	0.0316399	0.0829322	0.165593	-60.0019	35.5574		1		1	0
/Volumes/Transcend/3P/neues Skript_Version 1/Results_AVG_neues Skript_Version 1.csv	4	266	0.012	0.006	74	109	144	8.3338	1.21531	0.0767	-0.0546796	0.155928	3.79527	11.6581	19	8		1	0
[truncated: 224 more columns]

## Sheet: Fig.5d,e
dff_set2
ts_001	0	1	2	3	4	5	6	7	8	9	10	11	12	13	14	15	16	17	18	19	20	21	22	23	24	25	26	27	28	29	30	31	32	33	34	35	36	37	38	39	40	41	42	43
0	0.0991894	-0.00634531	0.0530823	-0.0103065	0.0817508	-0.0259744	0.0770802	0.149171	0.174196	0.181591	-0.191295	-0.06181	-0.0379446	-0.191342	-0.107284	-0.126451	-0.0725008	-0.105971	0.00448043	0.0508251	-0.0406986	0.00755465	-0.141501	0.00125904	-0.0468856	-0.0130466	0.0544577	-0.0397776	-0.022302	-0.234044	-0.164819	-0.199024	-0.428436	-0.228051	-0.170318	-0.18466	0.005486	-0.114547	-0.310087	0.0405003	0.0392902	0.0405163	0.0659589	0.103189
1	0.0773882	-0.0305143	-0.0322897	0.0738062	0.0806853	-0.0774289	0.102406	0.0877019	0.0803123	0.078685	-0.134326	0.068778	-0.0847779	-0.195601	-0.133693	-0.302294	-0.065302	-0.0949044	-0.0585006	0.0447549	0.0635162	0.105082	-0.162256	-0.0979622	-0.0177277	0.0298351	0.0323974	0.103809	0.00946491	-0.202415	-0.00812591	-0.113121	-0.244366	-0.14164	-0.146795	-0.129578	-0.0300555	-0.0975924	-0.277723	-0.0391565	0.00683392	0.0401455	0.0205187	0.116833
2	0.0383381	-0.0309815	-0.035253	0.0430173	0.036221	-0.0903453	0.11362	0.0397415	0.0553612	0.0217264	-0.071136	0.209771	-0.0210975	-0.228007	-0.0581077	-0.228071	0.0593423	-0.0713167	-0.0519002	0.0739248	0.0894872	-0.0172942	-0.0482006	-0.0674085	0.0239764	0.0121814	-0.0327028	0.0640364	0.0346695	-0.153636	0.105757	0.0220574	-0.149387	-0.12359	-0.121728	-0.12337	0.0642634	-0.121938	-0.277947	-0.0255347	-0.0608349	-0.109732	-0.143615	-0.0613991
3	0.098009	-0.086958	-0.0929388	-0.028099	-0.018517	-0.0934055	0.143339	0.00910437	0.125022	-0.0655923	0.0186202	0.0944461	0.0965331	-0.219821	-0.0322968	-0.154834	0.0984795	-0.0456257	-0.00588735	0.06135	0.134213	-0.0499987	-0.00906451	0.0084595	-0.000967613	0.0547316	0	-0.122259	0.0918139	-0.130504	0.249202	0.0424319	-0.0502773	-0.14741	-0.179986	-0.177409	0.00477639	-0.135395	-0.32344	9.37406e-05	-0.078181	0.0151154	-0.0749266	-0.0440927
4	0.142256	0.0383809	-0.100037	-0.0241629	-0.0126294	-0.0549367	-0.0512613	-0.0883233	0.109615	-0.0417878	0.0737576	-0.0480774	0.0520728	-0.146117	0.0107899	-0.201943	0	-0.0732645	0.105467	0.0956241	0.0298448	-0.0513199	0.115389	-0.162138	0.0517568	0.0272702	-0.11261	-0.0292404	0.0613914	-0.152674	0.279893	0.0321366	-0.0346727	-0.0196765	-0.127494	-0.168708	0.0440028	-0.151489	-0.32329	-0.0507539	-0.111633	-0.0242661	0.0217903	-0.0856245
5	0.094342	0.00569088	-0.0470339	0.104292	-0.00452912	-0.158787	0.0214363	-0.0448874	-0.00441105	-0.109775	0.0572485	-0.0530529	0	-0.0418584	0.0114911	-0.262463	0.144969	-0.0956006	0.292175	0.154253	-0.0203304	-0.183603	0.198609	0.04465	-0.0444234	0.00346223	-0.0505004	0.0179013	-0.0190597	-0.151679	0.0878884	0.12701	-0.0270991	-0.00305032	-0.115525	-0.131767	0.0941541	-0.16497	-0.299806	0.0251267	-0.0678883	-0.0123465	0.0706705	-0.0532546
6	0.0342671	-0.0469554	-0.00227225	0.0239705	0.0711692	-0.151848	-0.0593402	-0.0464144	0.0715819	-0.00902948	0.073264	0.0424327	0.00655347	0.00364619	0.00989239	-0.27952	0.0654205	-0.135554	-0.118128	0.0354075	0.0958622	0	0.0613404	-0.0165482	-0.0350158	-0.121098	-0.0386005	-0.0466606	-0.0530648	-0.165589	0.0893301	0.0692224	-0.0613291	0.059098	-0.132519	-0.138046	0.0738769	-0.129316	-0.331106	0.0283989	-0.00248512	0.0857135	0.0195455	0.0506093
7	0.0137571	-0.0432221	0.0400013	0.0115819	0.0111534	-0.205506	0.00866371	-0.149837	0.0991171	-0.0788076	0.0652532	0.0545583	-0.0059207	-0.116976	0.0598466	-0.244953	0.00261866	-0.0913189	-0.131937	0.120662	-0.126131	0.00643627	0.011063	-0.0746771	-0.0198696	0.00900554	0.0670708	-0.0718706	0.0189302	-0.108572	0.0563691	0.0479355	0.0209394	0.0352452	-0.17302	-0.0171816	0.154035	-0.116526	-0.336722	0.0424289	0.000422512	0.11171	-0.0147847	0.0988987
8	0.0159121	-0.0826409	0.0116831	0.0821792	-0.0632253	-0.136328	0.0449454	-0.0812628	-0.0163748	-0.0994095	0.0926389	0.0364431	-0.0852801	-0.142679	0.0541594	-0.200987	-0.0588406	-0.168896	-0.0457933	-0.00888986	-0.0445655	0.0554732	0.0647875	-0.019847	-0.0516321	0.127331	-0.0226156	0.014609	0.00593599	0.035041	0.074403	0.0694513	0.0734557	-0.0723689	-0.142046	-0.0402537	0.0721563	-0.115597	-0.292815	-0.0354185	-0.024038	0.0726736	0.0283712	0.0379697
9	0.0733836	-0.127903	0.0893681	-0.0167155	-0.0035533	-0.0848166	0.0507476	0.0167762	-0.12245	-0.0825774	0.151752	0.010435	-0.034581	-0.123369	0.116221	-0.198467	0.0476071	0.080166	0.0642747	0.0710369	0.0034996	-0.0510704	0.140146	-0.161442	-0.0454036	-0.11233	0.0386502	0.00614787	-0.0309345	-0.0891688	0.0171133	0.0876781	-0.0866297	-0.10127	-0.143319	-0.070462	0.0480894	-0.101891	-0.261198	-0.000563825	-0.0109274	0.0304367	0.0336737	0.0775638
10	0.0914641	-0.10729	0.0236285	0.0487533	0.0551426	-0.249037	0.0929472	0.0149102	-0.0305378	-0.0224852	0.122594	-0.0333821	-0.00971919	-0.0988832	0.183445	-0.26279	-0.000458716	-0.0771468	0.193311	0.135285	0.0767155	0.0425874	0.0353984	0.0225887	0.0522135	-0.13708	0.0622427	-0.0106632	0.223604	-0.199641	0.0156737	0.0918533	-0.0303744	-0.0593714	-0.115238	0.0407332	0.152889	-0.144694	-0.254775	-0.058024	-0.00493587	0.0393107	-0.00364894	0.0517279
11	0.105232	0.140589	0.0561929	0.0613545	-0.0863026	-0.0966899	-0.0200065	0.0665619	0.0662085	0.10966	0.0526215	0.0508955	0.0656373	-0.0926928	0.107656	-0.10681	-0.0315221	0.0050561	0.155311	0.20444	0.0392145	-0.062379	-0.0285016	0.0102247	0.0437403	0.113959	0.002047	-0.0858905	-0.00421887	-0.229753	0.0303094	0.0828586	0.0377679	0.0253721	-0.085947	-0.0182344	0.0892114	-0.0524511	-0.361553	0.0308061	0.0345577	0.0858672	0.0290282	0.0569629
12	0.0749532	0.0336031	0.137633	0.117328	0.024819	-0.0528557	0.142471	0.0321137	-0.0141242	0.0326358	0.0625396	-0.0849818	0.0264195	-0.188788	0.00238637	-0.00558606	-0.00180297	-0.124994	0.0138067	0.186597	-0.034024	-0.033966	-0.0847484	-0.0454679	0.0550151	0.0462863	0.0029701	-0.0027118	0.200043	-0.242095	0.0834958	0.0439069	0.0326085	-0.0806518	-0.0675059	-0.0696384	0.0901325	0.00436862	-0.375887	0.0638135	-0.0343197	0.106514	0.0461233	0.0225816
13	0.0403918	0.165977	0.0703376	0.21106	0.00532188	0.031731	-0.0437161	0.00951732	0.0273134	0.101874	-0.00886367	-0.0256203	0.0268889	-0.158817	0.0574571	-0.105787	-0.0296715	-0.183918	-0.0580774	0.0393241	0.0261131	-0.115145	-0.084799	0.00950416	-0.00337409	-0.110072	0.117458	0.00959938	0.149633	-0.249952	0.105447	0.0687516	0.046292	-0.0211736	-0.0475287	-0.136906	-0.0367006	0.0397072	-0.342034	-0.0219246	-0.0856756	0.0314084	-0.00281907	0.049496
14	-0.00212564	-0.0290658	-0.205582	0.109554	-0.0127744	-0.181429	0.21895	-0.0405905	-0.00482255	0.110482	-0.0215479	-0.0420378	0.0152882	-0.153602	-0.0260409	-0.181072	0.0900641	-0.11468	0.00277617	0.0296648	-0.0312977	-0.0500023	-0.234189	0.0931669	-0.0865832	0.0596729	0.0159938	0.0594519	0.0334204	-0.160308	0.176127	0.0598969	0.226134	0.0489884	-0.0108621	-0.0878614	-0.116296	-0.0112168	-0.262619	-0.0661678	-0.0304799	0.0352768	0.0240203	0.0327275
15	0.0653128	-0.0226561	-0.0556889	0	0.100543	-0.22045	0.15708	-0.0556485	-0.061429	-0.0664111	0.0593027	0.00598926	-0.07178	-0.118556	0.145075	-0.174018	0.131471	0.0789709	-0.0872871	0.119445	0.0714072	-0.0279454	-0.202238	-0.176783	0.0279831	-0.00681894	-0.140942	-0.086168	0.061804	-0.0643984	0.139187	0.0882515	0.0443041	-0.0235861	-0.0299235	-0.0884811	-0.00172895	0.0615381	-0.32961	-0.0270843	-0.0158221	0.00877256	-0.00280471	0.0776138
16	0.0875937	0.179155	0.169429	-0.108031	-0.00478518	-0.212182	0.264156	-0.0475106	-0.0644212	-0.0710167	0.110641	0.0728696	-0.073881	-0.157306	0.0976456	-0.252923	0.268772	-0.0104557	0.0842175	0.0384154	0.0180985	-0.108969	-0.147904	-0.142355	-0.0133115	0.0115905	0.128069	0.171926	0.0403279	0.0334286	0.0137142	0.0231784	0.0863014	-0.0355024	-0.0786844	-0.178444	-0.0165401	-0.0582421	-0.306369	0.0442363	-0.0312958	-0.00116045	-0.00493087	0.0402587
17	0.123786	0.327432	0.294248	-0.0534758	0.21322	-0.0852706	-0.0246408	-0.0321688	-0.0917454	0.0882627	0.118982	-0.0559351	0.100068	-0.134917	-0.0178006	-0.222831	0.148351	0.0463139	-0.000644357	0.139411	0.196203	-0.0257947	-0.192842	-0.0419936	0.0310626	0.0384478	-0.114358	0.0703184	-0.00514582	-0.00886288	0.118396	-0.00340484	0.0374611	0.0432244	-0.116051	-0.156853	0.101647	-0.0338484	-0.301781	-0.0145482	-0.0639599	0.0318515	-0.00222576	-0.0254875
18	0.139623	0.27405	0.0276915	-0.0788215	-0.00162032	-0.128426	0.0580417	0.0428285	-0.0749278	0.24363	0.0281064	0.0919407	0.117613	-0.106308	0.0156325	-0.217346	0.0435857	0.078837	0.0208683	0.131115	0.106811	-0.143122	-0.125032	-0.056603	-0.0574912	0.131021	-0.0367821	0.0112243	0.10616	-0.0615101	0.20398	0.0334541	0.0427358	0.102938	-0.0785985	-0.135735	0.098457	-0.00870626	-0.291512	-0.00682367	-0.0491826	0.0165937	0.0346966	0.0523516
19	-0.0400776	0.222192	-0.195515	0.180669	-0.033797	-0.0481862	-0.0301461	0.244377	-0.100343	0.092425	0.0248792	0.207798	0.0600517	-0.0779791	0.0383317	-0.21357	-0.0883342	0.0322482	-0.019428	0.0282799	0.119644	0.180833	-0.0395106	-0.0444099	-0.0610988	0.0703097	-0.146744	-0.0637778	-0.0136905	0.100356	0.0703553	-0.0134979	-0.00646964	0.0930789	-0.00742207	-0.141365	0.127302	0.00465033	-0.289358	-0.0465678	-0.0594294	0.00527433	-0.0172236	-0.000651725
20	0.00612529	0.340896	-0.146351	0.142254	-0.0378402	-0.193645	0.0338479	0.144414	0.0788652	0.132558	-0.0037557	0.0497342	-0.0309951	-0.0135105	0.0336833	-0.199368	0.0173361	0.0135126	-0.0303499	0.13983	0.174285	-0.0895195	-0.145886	0.0899764	-0.103317	0.0895411	0.0088719	-0.0685929	-0.0776202	0.0957989	-0.0204027	0.0564693	-0.053002	0.0801061	-0.0732772	-0.0915998	0.000902314	-0.0413863	-0.345129	0.0582837	-0.0331557	-0.00708581	-0.0112954	0.0592324
21	0.0148083	0.410144	-0.152818	0.0599641	-0.00625769	-0.0735162	0.0194221	0.172546	0.128456	-0.000375664	-0.0109287	0.0325014	0.0393042	-0.0886407	-0.0335285	-0.13546	-0.104079	-0.0986935	0.139866	0.214163	-0.0233572	-0.0678901	-0.257875	0.0701819	0.0137509	0.140835	-0.00463185	-0.080376	-0.0155249	0.132482	0.0703332	0.0548982	-0.092735	-0.0731837	-0.154556	-0.115	0.0454229	-0.11835	-0.392541	-0.0961533	-0.0891631	-0.0242194	-0.043208	0.021067
22	-0.00156627	0.227692	-0.00242207	0.232097	-0.0821997	-0.0448372	0.0544016	0.0422062	0.124816	0.163198	0.0957613	0.0909092	0.0740371	-0.0220385	0.140119	-0.120726	0.0341388	-0.0191323	0.193911	0.0819373	0.0302351	0.0263073	-0.185704	0.0702197	0.102746	0.0835238	-0.023705	-0.114205	0.040388	0.0346166	0.0390476	0.171812	-0.0617232	-0.0742033	-0.0868114	-0.149595	-0.0177907	-0.0857333	-0.380414	-0.171131	-0.115215	-0.182963	-0.193326	0.0131488
23	0.0724305	0.333122	0.104859	0.191432	-0.127978	-0.0335508	-0.154793	0.160048	0.165167	0.245794	0.075478	0.177666	0.080863	-0.0163342	0.0964138	-0.135497	0.184716	-0.0356165	0.0101961	0.0343846	-0.102138	0.120261	0.0118237	-0.0635804	-0.00317902	0.0653189	-0.00102074	-0.112288	-0.077088	-0.0143855	-0.00673552	-0.00653073	-0.077111	-0.0446064	-0.0114585	-0.184143	-0.0727896	-0.0279401	-0.355203	-0.0539176	-0.0399112	-0.160236	-0.11585	-0.0700039
24	0.0132501	0.380971	0.127883	0.060338	0.0189285	-0.0549443	-0.0278506	-0.0337144	0.0207268	0.0176996	0.0541988	0.165243	-0.0617945	-0.0965454	0.00122101	-0.138771	-0.0127512	-0.170674	-0.0787172	0.0637971	0.0703309	-0.0198476	0.0661827	-0.120867	-0.113974	-0.0353406	0.0773893	-0.0668596	0.105942	-0.109232	0.0425799	0.0217679	0.152905	-0.00214928	0.00582479	-0.0586343	-0.024526	-0.106797	-0.31564	-0.0101962	-0.0115241	-0.0276977	-0.00620427	0.0308406
25	0.0385046	0.312026	0.0146551	0.0597294	-0.0308754	-0.115434	0.0552377	0.0411867	0.0108414	0.180111	0.0140652	0.188854	-0.0208297	-0.111479	0.064977	-0.216324	0.0123942	-0.0262307	0.11999	0.0869503	0.204724	-0.0540904	0.0590239	-0.151084	-0.0316411	0.0116026	-0.112596	-0.00647853	-0.0230758	0.00327191	-0.0519131	0.0322245	0.151564	-0.0755073	0.0164798	0.028942	-0.0101402	-0.0555619	-0.271334	0.0231658	-0.0882499	0.0736412	-0.0544892	-0.00458348
26	-0.0340647	0.228761	0.0299503	0.00249465	-0.0659603	-0.200528	-0.114958	0.112378	0.0980917	0.0993846	0.143914	0.175216	0.0756894	-0.137413	-0.01493	-0.236258	-0.123816	-0.157702	0.00985257	0.2056	0.0312391	-0.119088	-0.0057688	-0.0604196	-0.0715557	0.026798	0.117423	-0.0530213	-0.0231147	0.168841	-0.0505902	0.16644	0.117848	-0.0639739	-0.0505081	-0.0408383	0.00206957	-0.0383981	-0.393859	0.0022289	-0.126458	0.0182018	-0.0499965	-0.0164185
27	0.0394399	0.361716	-0.0622999	0.0107315	-0.0810065	0.0388916	0.0750789	-0.0768614	0.0878702	0.0475446	0.0361515	0.127571	0.128681	-0.230334	0.131062	-0.128089	0.107938	-0.0230519	-0.120136	0.170712	-0.0299688	0.131738	0.0448886	0.089822	-0.114092	0	0.0649242	-0.1165	0.0292092	0.0569358	-0.114525	0.0171566	0.0122327	0.100837	0.022315	-0.157199	0.063813	-0.00211961	-0.373764	0.00334777	-0.0319273	0.0556142	-0.00244639	-0.0754042
28	-0.0274593	0.283668	-0.0431373	-0.107054	0.0112771	-0.0470794	-0.126331	-0.112852	0.0865604	0.0586083	0.0945038	-0.0177604	-0.0253693	-0.243159	-0.0188471	-0.0646082	0.101861	0.0731116	-0.146911	-0.0151474	0.016971	0.0994024	0.0256463	0.170712	-0.0128931	-0.0295604	-0.0371259	0.098836	-0.00395459	0.142371	-0.00756522	0.0827354	0.0324378	0.01642	-0.0476708	-0.12719	-0.0443422	0.0697928	-0.328723	0.148478	-0.0848859	0.0765214	0.0128128	-0.042461
29	0.0176274	0.624738	0.103662	-0.0586444	-0.000765654	-0.0123253	-0.0520128	-0.0752298	-0.0160605	-0.103025	-0.116812	-0.115916	-0.0593919	-0.179394	0.0970123	-0.00750286	0.0796008	-0.00341113	-0.0737862	0.105302	-0.0928888	-0.165171	0.0466389	-0.0131788	-0.0440194	0.06161	0.029824	-0.0813066	-0.035681	0.0871083	0.0493	0.00221727	-0.025835	0.00965351	-0.100372	-0.147147	0.000345273	-0.072804	-0.245443	0.185563	-0.0899988	0.149135	0.00679895	-0.0251613
30	-0.0140732	0.262766	0.0766344	-0.00805555	-0.0410346	-0.0199439	-0.0792855	-0.0836039	0.0175889	-0.134566	-0.101559	-0.0478515	-0.10753	-0.192091	-0.0822941	-0.103935	-0.0507402	0.0535515	-0.0475893	0.078013	0.06758	-0.00959789	0.00359361	-0.00686749	-0.0920073	-0.0418785	0.108452	-0.0153779	0.110332	0.160429	0.05147	0.00193922	0.0457793	-0.076998	-0.00811563	-0.0807609	0.00257266	-0.0475823	-0.318915	0.186121	-0.0804271	0.0309575	-0.00533307	-0.0482906
31	0.06167	0.393133	0.0688974	0.0124199	-0.0855285	-0.0279114	0.122372	-0.093648	0.0961464	-0.141232	-0.0641564	-0.0846466	-0.0385038	-0.230474	-0.0383845	-0.115085	0.0385836	0.0199282	0.102697	0.0740654	-0.0164628	-0.0190503	-0.0578746	-0.115572	0.00114508	0.0441869	0.134421	0.0780564	0.169466	0.103773	-0.00212531	0.0457788	0.224408	-0.196042	0.0433938	-0.047519	-0.0277612	0.0247644	-0.361831	0.00432037	0.172509	0.00487247	-0.00342741	0.0679768
32	-0.0173289	0.460327	-0.0205721	-0.000355961	-0.108178	0	-0.0830478	0.0587933	-0.0283013	0.100323	0.00903512	-0.0521925	0.063724	-0.123378	0.020527	-0.192089	-0.0700296	0.0393361	-0.00243808	0.0303232	0.144162	0	0.235017	-0.0678414	-0.0702547	0.0390961	-0.0205435	-0.0998206	0.160276	0.421666	0.168981	0.00406694	0.0222585	0.254206	0.265988	-0.144452	-0.028735	0.00135983	-0.19646	0.200184	0.0230009	0.0370376	-0.0123006	0.0819474
33	-0.0689899	0.447658	0.0534061	-0.0149823	-0.0438668	0.00488736	-0.0489256	-0.067989	0.043526	0.0533621	-0.1046	-0.0329724	-0.00509469	-0.0220294	-0.0709533	-0.145639	0.0782403	0.0726303	0.039186	0.0421869	0.237808	-0.188509	0.0982008	-0.0774808	0.189199	-0.0397055	-0.029992	-0.0272376	-0.0150367	0.0970173	0.0102376	0.0380075	0.0476731	0.149399	0.0994381	-0.1245	-0.0546108	-0.0389407	-0.20705	0.177495	-0.0330254	0.0145344	0.0724107	0.0522815
34	-0.0442854	0.425045	0	0	-0.00388935	-0.0694346	0.0268633	-0.0694947	0.0888898	-0.0126265	-0.0607153	0.00710564	0.0516973	-0.0396522	0.0167796	0.0672921	0.0321585	-0.0866298	-0.0228059	0.0311813	0.263106	-0.118046	0.124232	0.0617305	0.0256163	-0.0547385	-0.00654223	-0.0748453	0.022756	0.0321954	0.078531	0.0151064	-0.0731649	0.0547308	0.0192817	-0.0259514	0.0183853	-0.0248819	-0.256149	0.0557776	0.0585183	-0.0792039	0.0826238	0.0450414
35	0.0384957	0.391351	0.10411	0.111566	0.0150509	-0.156959	0.165346	-0.000161966	-0.00117739	0.108891	-0.00678337	0.0380104	0.0566834	-0.0758778	0.00573811	-0.0458898	0.0624985	-0.0218955	-0.0187204	0.13603	0.262997	0.0695439	0.0702826	0.0201374	-0.114925	-0.167337	0.0134347	0.00686802	0.01797	0.0183713	-0.082355	0.00363462	-0.0624458	0.193445	0.0493631	-0.157731	0.0150489	-0.0155111	-0.293091	0.0863632	-0.00355842	-0.0916005	0.123072	-0.0118336
36	0.0880903	0.499578	0.000965941	-0.0912951	-0.0342406	-0.0613396	-0.0899904	0.259401	0.108675	0.236927	-0.0368823	0.131436	0.0306274	-0.236862	-0.0480911	0.0347971	0.0559799	-0.161407	-0.144469	0.0303098	0.149898	0.0433602	0.0179723	-0.0545697	-0.124768	-0.0335497	-0.0500614	-0.159868	0.0028665	-0.00997006	0.00142908	0.0613604	-0.0439372	0.309601	0.0283988	-0.119183	-0.0822781	-0.0696578	-0.302237	0.207169	-0.0355085	-0.0800938	0.0329747	-0.0982317
37	-0.00886344	0.259294	0.0454161	-0.0690041	-0.0887654	-0.175953	0.143584	0.17976	0.0605485	0.184679	-0.0311512	-0.0133513	0.0909614	-0.139824	-0.0460547	0.166981	0.13357	0.000260717	-0.160936	-0.0171931	0.238141	-0.0357392	0.0302423	-0.0479825	0.0169252	-0.0544601	-0.038905	-0.0517951	0.045353	0.053723	-0.0344519	0.0153579	-0.0584759	0.128937	0.0131601	-0.111865	-0.0616229	-0.0319524	-0.305146	0.224733	0.00774257	0.0166634	0.0373307	-0.120761
38	-0.0318913	0.149618	0.0914008	-0.0869871	-0.11211	-0.139997	0.0664255	0.0229712	0.0395824	0.053746	0.0282502	-0.0289991	-0.0398554	-0.139087	-0.0341516	0.144929	-0.0773867	-0.169294	-0.0473272	-0.0895926	0.0115224	-0.0474453	-0.00735045	-0.00639287	-0.0119475	-0.0065556	-0.0138617	0.0331521	0.0836344	0.0997638	-0.111041	0.0284937	-0.0598722	0.186668	-0.00719385	-0.135227	-0.0404373	-0.11023	-0.329122	0.163565	0.086297	0.061145	0.0394601	-0.0209467
39	-0.0237149	0.0311159	-0.0408791	0.0672539	-0.176717	-0.015793	0.150702	-0.0227394	0.169648	-0.0219133	0.0458211	-0.0572594	0.0296092	-0.105223	0.022198	0.13662	-0.116551	-0.108855	-0.00287134	-0.000683683	0.186084	-0.102171	-0.00819002	-0.0483892	0.0709055	0.0742592	0.0359027	0.116265	0.208541	0.235632	-0.124722	0.0102968	-0.087544	-0.0946922	0.00436768	0.0561574	0.0697816	-0.0637173	-0.286555	0.25199	-0.0520344	0.073172	0.0266992	-0.0171813
40	-0.0177669	0.0670234	0.0621369	-0.0939285	-0.178692	-0.029297	0.200626	0.130929	-0.0366529	-0.0205353	0.0518906	0.0214009	-0.0539042	0.0273461	0.125108	0.107576	-0.0836158	-0.116014	0.0279694	0.102789	0.209036	-0.165169	0.0554176	-0.1028	0.0333488	-0.0867223	0.109673	0.0441182	0.0174189	0.0783402	-0.0934025	0.0683414	-0.0901331	0.0939699	0.112624	-0.0612734	-0.102629	0.00658703	-0.304765	0.208717	-0.0323324	-0.0206536	-0.0215369	-0.0152598
41	-0.0317617	0.0889667	0.0108372	-0.117551	-0.112096	-0.0279185	0.14632	0.0924569	0.00733245	-0.13293	-0.0169828	0	-0.0483961	-0.0470301	0.0309888	0.315096	0.155447	0.103976	-0.00177775	0.169958	0.0256025	-0.13919	0.000772007	-0.0425775	-0.0034655	0.0259625	0.0395911	-0.0637144	-0.0139883	0.0822211	0.0417757	0.0815812	-0.102788	0.0635244	0.10663	0.00317935	0.0442324	0.0165037	-0.18127	0.30609	-0.0413345	0.104363	0.0133883	0.00588192
42	-0.0520822	0.274155	-0.0180519	-0.117481	-0.120721	-0.193249	0.146479	0.113372	0.0671029	-0.0091159	0.0684611	-0.0573959	0.0628617	-0.0981905	0.0184878	0.142859	-0.0654787	0.0591032	0.048138	0.00991255	0.0644571	-0.177247	0.0262753	-0.0935297	0.0776041	-0.046021	0.190789	-0.0427937	0.081543	-0.0172611	0.144049	0.0777455	-0.0248259	0.123009	0.132069	0.12733	0.0156406	0.0154247	-0.266006	0.338364	-0.0343816	0.0542152	-0.0270444	0.0428178
43	-0.0149916	0.336681	-0.128587	0.00192872	0.0670714	-0.190278	0.0415665	-0.0377071	-0.0141547	-0.0815361	0.0412701	0.0329865	0.0784518	-0.0604147	-0.0146856	0.148605	-0.151583	0.0181897	-0.122754	0.00607999	0.0147538	-0.00170523	-0.0265382	0.0752958	0.0931293	0.0662842	-0.00819791	-0.0435585	0.125034	0.0852003	0.0498372	0.0517788	-0.114749	0.121758	0.108658	0.0675948	0.213527	-0.0620192	-0.24976	0.306937	0.0104173	0.0105812	-0.029552	-0.00142839
44	-0.00275742	0.441068	-0.0744314	-0.0813933	0.0598929	-0.0596243	0.0496666	-0.0373975	0.208568	0.246243	-0.0341048	0.0297485	0.02312	-0.129715	-0.00554803	0.466822	0.0828337	-0.0556776	-0.0572154	0.109928	0.116177	-0.0897406	-0.0180463	-0.190757	0.062716	0.322014	-0.0387336	-0.159562	-0.0621285	0.174724	0.0527912	-0.0145979	0.0128031	0.107534	-0.0185263	-0.0181632	-0.00293511	0.0526554	-0.411338	0.408806	-0.06749	0.0432069	0.00457384	0.0739979
45	0.118778	0.341772	-0.0761511	-0.0151259	-0.0300303	-0.0614203	0.080423	-0.125176	0.154223	0.156244	-0.0708674	0.191352	-0.0566484	-0.151925	-0.0399174	0.124223	0.0447049	-0.023941	-0.0476274	0.0209166	0.212254	0.00571279	-0.0645148	-0.0372958	-0.0132543	-0.0541454	-0.0513563	0.00565672	0.071406	0.0494024	0.0628472	-0.0107199	-0.00698386	0.126582	-0.0201812	0.0317208	0.00273845	-0.121496	-0.327554	0.341407	-0.0703742	0.021757	-0.0224808	0.0515723
46	-0.000996796	0.296727	0.042802	-0.0870786	0.164612	-0.0476624	0.011816	0.0333776	-0.018659	-0.0168425	0.104613	0.094736	-0.0332561	-0.0381594	0.0619517	0.0475899	0.0642391	-0.121119	-0.119859	-0.0404579	0.212589	0.0102012	-0.0917638	-0.0703389	0.0298679	0.0398994	0.103308	-0.0288798	0.0800301	0.113475	-0.0253917	-0.0416301	-0.0340662	-0.0358659	-0.054173	-0.0245556	-0.0781585	-0.0897519	-0.249644	0.0654207	-0.0504546	-0.012509	-0.0257229	-0.0399312
47	-0.00271877	0.283006	0.34719	-0.0478314	-0.00560934	0.0705841	0.0452514	0.151234	-0.083617	0.138322	-0.0115324	-0.052536	-0.144451	-0.123263	0.0910883	0.290073	0.244203	-0.0444796	-0.092176	-0.0490407	0.0154417	0.0294404	-0.0507882	-0.13439	0.0724236	-0.0741742	0.115607	-0.0506465	-0.00217402	0.234907	-0.051676	0	-0.0957943	-0.0603597	-0.101565	0.0114785	0.0590235	-0.043977	-0.320718	0.0142724	-0.189935	-0.102926	-0.0793068	-0.108862
48	-0.101721	0.21606	0.0807719	0.0574156	0.0894166	-0.179504	0.0344139	0.203237	-0.0718109	0.0391163	0.0914754	0.0297266	-0.0165296	-0.0796853	0.0150062	0.561985	0.0596401	-0.0998202	-0.0780598	-0.00597779	0.1443	-0.0836773	0.150017	0.17438	-0.0653707	0.016121	0.00432522	0.0989941	0.115948	0.282827	-0.00451612	0.0358737	-0.11374	-0.0677643	0.0368526	-0.0495245	0.0145478	-0.0848956	-0.296446	0.193493	-0.0548534	-0.0832325	0.0157523	-0.0110399
49	-0.0877812	0.226835	0.0278247	0.0198886	-0.0616635	-0.119485	-0.073233	0.0309215	-0.0575109	-0.0274089	0.0414702	-0.0337764	0.0254474	-0.150601	0.00289394	0.313494	0.233347	-0.0708181	-0.0734712	0.0162193	0.195939	-0.0851013	0.132554	-0.0458434	0.126871	-0.0820157	0.0820225	-0.1128	0.0656042	0.17492	0.111056	0.038128	-0.0565199	-0.0197758	0.0739584	-0.140684	0.129893	-0.109673	-0.260004	0.333301	0.0801419	-0.0431804	0.043173	-0.00904473
50	-0.0748742	0.244556	-0.0706172	-0.0247363	0.104997	-0.152147	0.0419905	0.0332469	-0.0726655	0.0736573	-0.09116	0.0238367	0.0223414	0	0.193482	0.390257	0.0151167	0.0313695	-0.107834	0.118793	0.137351	0.0636286	0.0320651	0.0862919	0.0258546	0.0320245	-0.0531228	-0.125689	0.183518	0.177655	0.331962	0.0486503	-0.166338	0.0462304	0.0215591	-0.100538	0.0020809	-0.0284871	-0.286095	0.234118	-0.0459645	-0.0623012	0.029577	-0.0583462
51	0.0663944	0.258612	-0.127243	0.0471876	-0.0833133	-0.211308	0	-0.050945	0.0448397	0.0970809	-0.0721868	0.0937161	-0.0602708	-0.0992983	0.0146004	0.395198	-0.172891	0.0410894	-0.0034421	0.0521802	0.166424	-0.0968347	0.0417823	0.0138086	-0.0160755	0.125884	-0.00134726	-0.0944816	0	0.140885	0.102054	0.0068058	-0.0655431	0.207788	0.0631523	-0.0400874	-0.132365	0.0212048	-0.225218	0.302219	-0.121777	-0.0396773	-0.0356789	-0.0054912
52	0.0270465	0.24888	-0.0920219	-0.0655137	-0.0687171	-0.237576	0.0841155	0.0101095	0.096227	-0.000609554	-0.0720664	-0.0172672	-0.130065	-0.178325	0.0574415	0.660382	-0.0565889	-0.113168	-0.0754134	-0.0485096	-0.0213708	-0.0310471	-0.0117345	-0.024127	0.0101007	0.23771	-0.0500247	-0.0680765	-0.0666062	0.290593	0.0989934	0.0865281	-0.111007	0.0138681	0.0871348	-0.0872707	-0.0116719	-0.00397897	-0.278034	0.30681	-0.120894	-0.0999608	0.0471318	-0.00291568
53	0.0201088	0.233359	0.0350644	0.0314978	0.074616	0.0512214	-0.0676222	-0.0489182	0.0653028	-0.102003	0.0156264	-0.0206291	0.0150359	-0.150166	-0.0194848	0.725535	-0.0437844	-0.189168	0.144349	0.000754958	0.0600206	0.0576772	0.0373128	-0.102318	0.0666721	-0.0592939	-0.0320799	0.187758	0.0334889	0.191811	0.0424486	0.0913674	0.043102	0.0265269	0.0416603	-0.203026	0.00770982	-0.0226109	-0.287815	0.400148	-0.0722995	-0.053092	0.0520132	0.093483
54	-0.0293977	0.16389	0.10425	0.12802	0.0534265	-0.045499	0.0491277	-0.136206	0.107921	-0.0712532	0.0234111	0.0247003	0.0541083	-0.0596644	0.139915	0.691257	0.0235313	-0.0487958	-0.0668763	0.00478984	-0.0600228	-0.0663075	-0.124261	-0.187839	-0.0737116	0.00384679	-0.127912	-0.0750816	0.0291269	0.326936	0.0536699	0.122735	-0.0550339	-0.0571146	0.108229	-0.0949462	0.00275348	-0.040481	-0.258399	0.264493	-0.00620999	-0.0597218	0.0360738	0.153219
55	-0.0524298	0.363141	0.115517	-0.071693	0.0288808	-0.0465764	0.157827	-0.160135	0.0830291	0	0.0649076	-0.0405548	0.00438374	-0.0445476	0.168592	0.440181	0.114466	0.0189242	-0.00718934	0.0800314	0.174605	0.00797672	0.152874	0.0893608	0.0409894	0.0340294	0.083788	-0.0693635	0.219505	0.294213	0.00479874	0.137941	-0.221033	-0.0334138	-0.122606	-0.112766	0.0317133	-0.0369494	-0.241573	0.308998	0.0252334	0.0173374	0.0399111	0.0822619
56	0.0238117	0.268624	-0.129928	-0.0232702	-0.0826328	0.0172236	0.187325	-0.00304288	0.0417341	-0.0795098	0.0365218	0.0495867	0.0624355	-0.0859924	0.0909443	0.333516	-0.00290356	0.0296787	-0.158514	-0.0191964	0.0843175	0.0654546	-0.0225056	0.066875	-0.0203222	0.113611	0.0165238	0.0307743	0.0613205	0.228532	-0.0214175	0.0299106	-0.0701194	-0.0715698	0.139519	-0.0145026	-0.0160585	0.00317194	-0.251734	0.345211	0.0437511	-0.0220534	0.0450906	0.0354187
57	0.0510658	0.119408	0.121274	0.0735307	-0.0220132	0.0361278	-0.0559104	-0.229747	-0.0913003	-0.123136	0.0819771	-0.0567896	0.0675435	-0.200481	-0.0290683	0.471956	-0.150664	-0.00428504	0.047096	0.00376835	0.28006	0.00477712	-0.0504505	0.0160139	-0.0315088	-0.108395	0.102829	-0.153057	0.106915	0.197147	0.0228793	0.0520127	-0.109801	-0.0520483	0.130836	-0.100964	-0.122339	-0.025256	-0.113008	0.280048	-0.0214401	-0.047962	0.0871735	0.0966962
58	-0.0222962	0.168114	0.00831433	0.0654321	-0.111579	0.00331707	-0.042661	0.0261233	-0.073572	0.200293	0.06125	-0.0366011	0.0863432	-0.111016	0.0912921	0.576861	-0.185712	0	-0.111438	0.239429	0.0181179	-0.155936	0.00580024	-0.126966	-0.133082	-0.00811368	0.0912484	0.00122863	0.0106769	0.28019	0.0783453	0.157168	0.0446469	0.0726588	0.202648	0.0431533	0.0341461	0.088585	-0.104778	0.299284	-0.0193063	-0.032734	0.0963334	0.116789
59	-0.0195856	0.226647	-0.0584089	0.0170257	0.110833	-0.180505	0.164941	-0.158303	-0.068893	0.164982	0.0566711	-0.0586248	0.0331032	-0.0623164	0.0538801	0.351463	-0.115534	-0.0524408	0.134853	0.108967	0.197092	0.124429	0.0042436	0.0699842	0.0151451	-0.0278015	-0.0410157	0.0499532	-0.0079384	0.311147	0.0850065	0.0177923	-0.129089	0.143513	0.0367656	-0.0255758	0.0906153	-0.00865975	-0.165169	0.248456	0.0627648	-0.100246	0.0804124	0.0450757
60	0.0176824	0.245503	-0.0950372	-0.014734	0.13079	0.0529792	0.146958	-0.0870169	0.0988905	0.0597819	0.0184284	0.0863075	0.134315	-0.0952096	0.167258	0.906312	-0.129786	0.04184	-0.0976727	0.0234279	0.0236501	0.0319577	-0.143827	-0.043287	-0.0389061	0.0825331	-0.114466	0.0708736	0.0071763	0.147367	0.0714871	0.142447	-0.0752666	-0.148085	0.0697434	0.0190245	0.20456	-0.151343	-0.189226	0.166606	0.0842382	-0.0377976	-0.00302585	-0.0416993
61	-0.0190304	0.108478	-0.0913179	0.0723158	-0.110644	0.0649262	0.154033	-0.0581074	0.163412	-0.0341417	0.0711163	-0.011756	-0.00387276	-0.0079314	0.157232	0.566092	0.11605	0.0155514	-0.0937739	0.0419481	0.149751	0.0547844	-0.0971824	-0.0367928	0.0127656	0.0368692	0.0435425	-0.0745677	-0.00509987	0.331284	-0.0539021	0.0853328	-0.0721964	-0.097698	0.0720675	0.0203132	0.229278	0.0319286	-0.198831	0.133568	0.146912	0.0478387	0.0222502	-0.0665743
62	-0.0362122	0.237834	0.00691596	0.068382	-0.136263	-0.226409	-0.0439534	-0.0363571	0.187568	-0.042505	-0.0667718	-0.0432755	-0.103144	-0.0925355	0.16489	0.699315	0.136651	-0.0653251	0.0320384	0.147956	-0.0741755	-0.141461	0.00521544	-0.105641	-0.0120709	0.0529434	0.0757916	0.0756736	0.092799	0.33789	-0.0956876	0.0941829	-0.137031	-0.0720209	0.0169531	0.0498681	0.318928	-0.00696952	-0.131229	0.0806736	-0.028428	0.0362354	-0.0180808	0.0187184
63	0.0505779	0.323157	-0.176991	0.0189418	-0.0634807	-0.112732	-0.0982234	0.118783	0.166544	-0.0456199	-0.0843438	0.0159561	0.24756	-0.105094	0.0231251	0.624136	-0.140935	0.151017	0.109226	-0.0291995	0.108798	-0.104543	0.123578	-0.0012096	0.173932	0.17263	-0.013728	0.0859742	0.144376	0.296617	-0.0463158	0.125663	-0.146874	-0.0753565	0.085069	-0.0430361	0.141981	-0.0731998	-0.168061	0.355133	0	0.103023	-0.0358056	0.0499885
64	0.0839573	0.207708	-0.0960021	-0.018447	-0.140363	-0.042232	0.114642	-0.115285	-0.106179	0.115412	0.104267	-0.0757442	0.0976584	-0.0429553	0.141383	0.709888	-0.0927017	-0.203939	0.269058	-0.0814922	0.0803371	0.00696761	0.156566	-0.000841239	-0.0455591	0.119067	-0.0696927	-0.0383306	0.177001	0.178626	0.0592859	0.0626012	-0.116292	0.234105	-0.027711	0.0699708	0.10451	0.0830326	-0.28664	0.357535	-0.105671	0.164758	-0.0156483	0.0608372
65	-0.00145884	0.0856831	0.0199474	0.192666	0.111112	-0.0717109	-0.0619113	-0.00935852	-0.0184528	0.306976	0.260451	0.0530237	0.032083	0.0495438	0.352059	0.461048	-0.157656	0.0383388	0.00820704	0.0587648	0.126637	0.0184633	0.132986	0.0445589	0.0821767	0.19507	-0.00308691	-0.0340313	0.225429	0.203771	-0.0684112	-0.0600564	-0.270619	0.0720247	0.108032	0.210068	0.167881	-0.0201291	-0.072325	0.0668096	-0.130808	0.168362	0.0454735	-0.00308066
66	-0.0787754	0.0612902	-0.124966	0.070636	0.0168303	-0.0604155	-0.0805854	0.156237	-0.11777	-0.0666682	0.11874	0.0213002	0.0584118	0.0566022	0.0600046	0.701694	-0.0622041	-0.0717795	-0.0229844	0.192346	0.238742	0.00450996	-0.0264319	0.0249896	0.0714864	0.237509	0.0184599	-0.0506203	0.244557	0.303154	-0.0484479	-0.00178061	-0.0977586	0.0153096	0.0699728	0.185783	0.118272	-0.0367781	-0.123177	0.220017	-0.121591	0.099538	0.0594641	0.0686716
67	-0.052181	0.106119	-0.137602	-0.0897275	-0.0995555	-0.0902098	0.0380037	0.169028	-0.114277	0.00617902	-0.0210202	0.0867633	-0.0581195	-0.0348021	0.499822	1.03797	-0.157843	-0.0646358	-0.0338464	-0.072712	0.0492718	0.0213971	-0.0270212	-0.0407442	0.110892	0.0892924	-0.0571491	-0.0794593	0.0570271	0.411977	-0.0473451	0.0162075	0.0886886	-0.0348559	0.0213362	0.16583	0.0691092	-0.0478702	-0.173074	0.356135	-0.108134	-0.0843531	-0.165554	-0.123787
68	-0.00289878	0.095419	-0.159648	-0.0707401	-0.145617	0.0598618	0.136613	0.234435	-0.0584014	0.0189547	-0.0365284	0.0239671	0.177744	-0.0589964	0.235393	0.855932	0.177972	-0.066698	0.102494	0.139866	-0.00494683	-0.0417689	-0.0486618	-0.0373293	-0.00681293	0.115016	-0.0352878	-0.0850667	0.0651364	0.387993	0.0670534	-0.0217889	-0.0232748	-0.11426	0.124781	-0.168017	0.240193	-0.0452387	0.000941675	0.0602615	-0.0573691	-0.0226996	-0.116378	0.0203285
69	-0.00458099	0.032525	-0.0628649	-0.00476212	-0.0922574	-0.215379	0.157083	0.144703	-0.030832	-0.0141492	-0.0316709	-0.130682	0.162171	-0.0190627	0.00986737	0.486621	0.0965845	0.083154	-0.179598	0.0464556	-0.010402	0.0161763	-2.55397e-05	-0.0713223	0.113916	-0.0192251	0.0990065	0.153716	0.17627	0.506056	-0.104261	0.100245	-0.0255438	-0.0197809	0.112026	-0.0894498	0.0416483	0.176309	-0.107657	0.242532	0.014741	-0.00303078	-0.0181205	0.0210514
70	-0.0130095	0.0354296	-0.0155185	0.0623382	0.117343	-0.0140508	0.0500685	-0.0318696	0.0788743	-0.00972273	0.086411	-0.208634	-0.0187011	-0.230295	0.0781128	0.826586	0.0512348	0.0705653	-0.138944	0.130463	-0.0119697	0.0387728	0.0434277	0.0621726	0.0696837	0.0168151	-0.0764251	0.0642615	0.223956	0.338779	-0.0658456	0.0852267	-0.0824413	-0.0673203	-0.000669789	-0.0830196	0.125454	-0.011885	-0.0434345	0.344314	-0.0918224	0.109102	0.0195859	0.105478
71	-0.0165817	0.0712108	-0.0645257	-0.0425753	-0.0222267	-0.131085	0.180787	0.0216746	0.0323676	0.00371238	0.195321	0.0736779	0.0904076	-0.148857	-0.00176327	0.663542	0.0830639	0.025142	-0.130602	0.124184	0.0476559	-0.0160411	-0.0778647	-0.0873213	-0.0977633	0.0968471	0.00397769	-0.0967967	0.0169817	0.460703	0.0284905	0.0669749	-0.0269478	0.145718	0.0583203	0.0934262	0.112542	-0.108338	-0.122193	0.0164735	-0.0184359	0.0466872	0.0593632	0.11917
72	-0.0150154	0.224107	-0.022764	0.0734001	-0.0306472	0.0918807	-0.0661714	-0.0347256	-0.105588	0.0409192	0.112995	-0.0361032	-0.0559739	0.109476	0.172103	0.580008	0.112122	-0.0332942	-0.128732	0.169057	0.183086	-0.0140336	0.0523092	-0.0194625	0.0721383	0.258614	-0.141971	0.196308	0.147446	0.240675	-0.0552883	0.035984	0.194752	0.135103	-0.10143	0.0294746	0.198988	-0.0540156	-0.0437365	0.402815	-0.181736	0.00886465	0.105895	0.186658
73	0.0271635	0.235935	0.0164162	-0.00962996	-0.0130517	0.0603018	0.0857316	-0.0560166	-0.129762	0.0619176	0.143735	-0.0988725	0.00924816	-0.133522	0.0539666	0.683509	0.0138569	0.0321838	0.123857	0.0706047	0.25861	-0.111694	-0.0455006	0.0401001	-0.0189651	0.0137351	-0.0254999	0.0208479	0.0776445	0.294469	0.0700558	-0.0546127	0.0640757	0.121537	0.00261101	-0.00337011	0.0712403	-0.128108	-0.00385478	0.225498	0.0482597	-0.0520429	0.141465	0.252423
74	0.0252634	0.29309	-0.000832848	-0.00586941	-0.117849	0.0101992	0.232334	-0.0899716	-0.19365	0.0526659	0.0337755	0.0970539	-0.0252178	-0.0758952	0.0882223	0.661707	-0.0332256	0.0294579	-0.112399	0.120007	0.0205858	-0.122854	-0.0151333	-0.148826	-0.0333073	-0.0270162	0.0194336	-0.18602	0.0908679	0.545681	0.00438376	-0.0244155	-0.144775	0.0863109	0.0261472	0.107059	0.254379	0.0666038	-0.0243494	0.145165	0.165837	-0.0904257	0.0901744	0.101472
75	0.0278569	0.146849	0.0545511	0.0562191	0.141454	-0.0949393	0.0627814	0.110635	-0.0816174	0.0862343	0.189961	-0.0890776	-0.0611725	-0.0400875	0.052155	0.510319	0.0636398	-0.0221396	0.00175758	-0.0921566	-0.0359879	-0.105108	0.133525	-0.113929	0.199919	0.106318	-0.0845919	-0.17056	0.237466	0.108477	-0.0130991	0.111325	0.170886	-0.143248	0.0423712	-0.125708	0.0351358	-0.0390614	0.0197368	0.267819	-0.0391306	-0.10668	0.0232759	0.120244
76	-0.00578278	0.113871	0.015388	0.0253042	0.0465328	-0.0569379	-0.0442656	-0.0780786	-0.0717023	0.0594828	0.108689	-0.0722979	0.0466975	-0.0584586	0.185227	0.539452	0.165848	-0.0130358	0.0471107	0.0485107	0.116165	-0.0954299	0.0932125	0.155345	0.0714005	0.108848	0.0978814	-0.0471964	0.253298	0.21006	-0.00111609	0.023568	0.0730638	-0.124405	0.0859993	0.0145183	0.236958	-0.0266944	-0.0865744	0.414221	0.0686289	-0.0162388	-0.00139022	0.0970909
77	-0.0530793	-0.00948188	-0.0282483	0.025747	0.00963661	-0.141256	0.0556557	-0.0403408	-0.0272705	0.321562	0.013049	-0.0503932	-0.0260442	-0.159477	0.118546	0.539825	0.0587122	0.0037281	0.0827208	0.0454785	0.067804	0.0979814	-0.00937218	-0.0747816	-0.029553	-0.0823676	0.069206	0.0819426	0.126368	-0.0418495	-0.117112	-0.0153814	-0.0416603	-0.0935681	-0.0863482	0.0993739	0.0211086	0	0.000225747	0.0813179	0.175049	0.075812	0.0825925	0.107201
78	0.0436758	0.00760187	0.0863282	-0.0939472	0.100344	0.107692	0.0509268	-0.0340377	0.105742	0.000985491	-0.0287028	-0.150935	-0.0333038	-0.239315	0.211763	0.560026	-0.0526921	-0.0622334	-0.0368427	0.0228189	0.0788083	-0.0205619	0.0170325	0.0352062	-0.0317608	0.0318065	-0.101066	-0.0290289	-0.0112278	0.0794158	0.0291844	0.0283343	-0.110406	-0.0213701	-0.112599	0.05421	0.191719	0.0584625	-0.00116627	0.115196	0.155386	0.0522268	0.0503965	0.113882
79	0.148912	-0.00596193	-0.0192136	-0.00947034	-0.099713	-0.0277102	-0.0603216	-0.000149899	-0.0638655	-0.175235	-0.116636	-0.0139106	-0.0873091	-0.212069	0.244999	0.720323	0.0351678	-0.0491956	0.0380718	-0.0299117	-0.0125732	0.0282483	-0.112308	0.0650911	0.102234	-0.161605	0.0769088	-0.102155	-0.0300575	0.231816	-0.0138964	0.0372613	0.00627512	-0.142251	-0.0733076	0.101987	0.211082	0.230662	0.127725	0.283824	0.0544214	0.0538212	-0.00935635	0.190308
80	0.0927478	0.132849	-0.00104896	0.24234	0.0138743	0.0725131	-0.0651848	0.021475	-0.00394613	-0.132542	-0.0215217	0.0666418	0.062327	-0.0465226	0.0446694	0.473131	0.0668898	0.0103581	0.155021	-0.0821454	-0.0379317	-0.0059605	-0.0252203	-0.0882436	0.00358364	0.09204	0.0246134	0.0622449	0.280182	0.326785	-0.0221658	0.0208353	-0.076862	0.00201566	-0.00708256	-0.0132879	0.275941	-0.0414713	-0.0874053	0.164904	0.109775	0.0318208	0.0633447	0.110182
81	-0.0195594	0.0679344	0.0473586	0.227952	0.0553905	-0.0582289	-0.00190748	-0.156041	0.000189623	-0.198386	0.0615185	0.0292177	0.083905	0.0126857	0.0356658	0.378047	-0.0197694	-0.0893993	-0.0104481	0.176569	-0.0737752	0.0635665	0.0221253	-0.147757	-0.0767276	-0.0543665	-0.0205217	-0.195541	0.174908	0.130175	-0.0577247	0.0204123	0.0785425	0.0477316	-0.104049	0.00578836	0.354386	-0.125364	0.105204	0.120867	0.15817	-0.00768963	-0.00362891	0.0158073
82	0.00212998	0.0550508	0.00595603	-0.0235919	0.0211593	0.0623622	0.0312604	0.00773126	0.076667	0.0443294	-0.0481285	0.0840543	0.0188295	-0.132901	0.00372681	0.430504	-0.185193	0.00247823	0.0193436	0.0840517	0.00569644	0.00984681	-0.0266987	0.102847	0.0616377	-0.100472	0.14397	0.0613862	0.0124844	0.246071	-0.0194805	0.0359614	0.160455	0.187248	-0.0553434	0.150241	-0.00470994	0.0716422	0.0634248	0	0.130888	0.0201222	-0.0383332	-0.0416159
83	-0.0580355	-0.0232435	0.00170034	0.0460339	-0.0386339	-0.0789987	-0.0945043	-0.00178042	0.113729	0.0128312	0.0510921	0.115108	0.068528	-0.0850035	0.227468	0.519994	0.0913574	-0.096673	-0.00385799	-0.0581942	0.312237	0.045488	0.19782	-0.0904969	-0.000106432	-0.0597409	-0.079338	-0.108852	0.142213	0.178505	0.0547682	-0.0336892	0.156087	-0.00138265	0.0196855	0.0954581	0.0296926	0.0682832	0.114708	-0.0111468	0.0819352	-0.00937448	-0.0178488	0.0333058
84	-0.0964536	0.0179791	0.0478124	0.058216	-0.0192016	0.0401853	-0.0516321	0.200787	-0.0720405	-0.0307624	0.0067926	0.0806486	-0.0360411	-0.0369002	0.15152	0.569679	0.0251178	0.0363722	-0.0693359	0.115494	0.0175019	0.0411409	0.0914629	0.00541089	0.112578	0.0211858	0.100442	0.158923	0.00390815	0.107715	-0.00117417	0.0593005	0.104962	0.130364	0.0787667	-0.00533868	0.175214	-0.0198601	0.0740601	0.103383	0.153423	-0.0231959	-0.0668924	0.059892
85	-0.160923	0.0166913	-0.00729193	0.0520195	-0.0132219	-0.0566687	-0.0637702	-0.0442551	-0.0240942	0.152806	-0.0402009	-0.0492612	-0.0456506	-0.0928308	-0.00259734	0.373153	0.00870784	-0.0340437	-0.0973104	0.187985	-0.0984168	-0.0353006	-0.0605098	0.212135	0.0584097	0.0187747	-0.160297	0.0630599	0.176087	0.459427	-0.062229	0.171597	0.0625721	-0.0817519	-0.0100999	0.0899296	0.100719	0.0563422	0.0314425	0.217658	0.0782837	0.0199842	-0.0854455	0.0158269
86	-0.110027	-0.00987455	0.0395869	0.0864663	-0.0879193	-0.0662627	0.00577024	0.055946	0.039725	0.0980296	0.132488	-0.0919519	-0.0219515	-0.155771	0.0361719	0.516908	0.017544	-0.197328	-0.198655	3.65569e-05	0.0498151	-0.0243754	-0.0753584	-0.0359423	0.167574	-0.0189414	-0.0159467	-0.0362105	0.0611758	0.217477	0.0337306	0.0338869	0.0412588	-0.02324	0.145762	0.0418642	0.00495671	0.0405006	0.0252199	0.0813827	-0.00228516	0.0413958	-0.0501471	0.0325768
87	-0.101051	0.0335704	0.013627	0.0330805	-0.0899655	-0.0825131	-0.0348804	0.231848	-0.0382137	-0.0514132	0.0640926	-0.0332301	0.132216	-0.187171	0.0530927	0.506509	0.0641177	-0.129423	-0.0874888	-0.0829739	0.136064	-0.00278628	-0.0899406	-0.0752756	0.124606	-0.0927169	0.119274	-0.0592319	0.168999	0.0848892	0.0194037	0.121941	0.0581613	-0.0995814	0.0504944	0.0883351	0.125379	0.0497533	0.267242	0.19095	0.0280691	-0.0912817	0.0295909	0.110885
88	-0.0843879	0.2005	0.0480016	0.0178403	-0.0657265	-0.0567703	-0.0811745	0.0204858	0.105135	-0.00218045	0.132207	-0.104973	0.0915024	-0.106733	0.0455475	0.571831	-0.0172421	-0.00983052	0.0471979	-0.0382339	0.127989	0.00982645	-0.0578698	-0.00149274	-0.119869	-0.0709566	0.120709	0.00162779	-0.0450507	-0.0618223	-0.107761	-0.0507276	0.104472	0.0963153	0.0335417	-0.0763858	-0.0918916	0.0351644	0.13759	0.146706	0.146903	-0.017874	0.0440334	0.0334746
89	-0.0682266	-0.0550693	-0.130172	0.0681883	-0.107127	-0.0333046	0.0499087	-0.0415251	0.177369	0.043139	-0.0173999	0.068004	-0.0708174	-0.00270826	0.178267	0.447121	-0.076928	-0.0577249	0.332664	0.086735	0.0347131	-0.0364652	-0.0503744	-9.40878e-06	0.0457751	0.0568004	0.0149902	0.0526462	0.124715	0.067554	-0.0756882	0.0148858	0.0673901	0.210737	0.173391	-0.125287	-0.0166899	-0.00347088	0.0506771	0.0726511	0.244818	-0.0652982	0.00520434	-0.0639948
90	-0.0628013	0.0526273	0.0842853	0.021912	-0.0882453	0.0955363	0.0557362	0.0760712	0.149647	0.0273834	0.0105024	0.0140923	-0.0571881	-0.117604	-0.0804657	0.327353	0.0149346	-0.016743	-0.0298968	0.15246	0.15261	0.00590176	-0.07349	-0.0276144	0.189008	-0.134466	0.0104312	0.0383301	0.0300279	0.057708	-0.0128796	0.0316064	0.157606	-0.0994714	0.0911973	-0.059939	-0.0230733	0.00857396	-0.0285995	0.188555	0.126226	-0.0285069	0.00181262	0.0303331
91	-0.0207029	-0.0343319	-0.11462	-0.0681933	-0.0817932	-0.00127744	-0.0909591	0.0862734	0.0609284	-0.0553538	-0.0256806	0.152241	0.128666	-0.0952294	0.162914	0.451353	-0.156014	0.248671	0.419702	0.130106	0.0503886	0.0207104	-0.195811	-0.0434022	-0.00209804	-0.132905	-0.119981	-0.0865764	0.0465243	-0.0423495	-0.0336833	-0.00656689	0.133693	-0.106916	0.00208424	0.0655052	0.0911001	0.014206	0.2634	0.0818858	0.233097	-0.170685	-0.166752	-0.201722
92	-0.0442509	-0.0238443	-0.0132603	0.0373318	0.0690745	0.299405	0.0500295	0.0229067	0.196648	-0.0349047	0.0286325	-0.0326851	0.122952	-0.0717499	0.220651	0.344604	-0.0202494	0.0142401	0.0436245	0	0.0733892	0.0750228	-0.0685987	-0.0465534	0.199008	0.119563	0.0735646	0.0641958	0.035075	0.115863	0.0449212	0.00679006	0.147863	-0.182236	0.193654	-0.00831016	0.0239566	0.0426266	0.0585655	0.263952	0.2926	-0.107952	-0.0541106	-0.182378
93	0.022528	0.0246441	7.87862e-05	0.0501675	0.0698494	0.129627	-0.0612068	-0.0477414	0.0358716	-0.0921695	0.040609	-0.0414555	-0.114052	-9.94136e-05	-0.0480892	0.239667	0.0659028	-0.126485	-0.0301596	0.00771105	-0.0033521	-0.0406591	0.0181878	-0.00324714	-0.0159877	-0.0203496	0.0306338	-0.0590952	0.0907918	0.116746	0.179955	0.0487795	0.134561	-0.0729787	-0.00425818	0.104641	0.0289953	0.155574	0.344411	0.0944265	0.314422	-0.00492875	0.0353429	-0.0979187
94	0.042541	-0.00553194	-0.0761752	0.0909455	0.0444655	-0.0450241	-0.165758	-0.132281	-0.0727288	-0.0504186	0.0271498	0.131586	-0.100937	-0.0597707	0.0070588	0.268603	0.0750489	-0.0602719	-0.0347587	0.0449367	0.124999	0.0164066	0.095557	0.0978121	0.0588256	0.106086	0.0235449	0.124199	0.0567406	0.14567	0.128169	0.129371	0.188959	-0.0286203	-0.125443	0.0480365	-0.0257046	0.157362	-0.0060099	0.0178786	0.162001	-0.00869987	0.0699769	0.0131322
95	0.0529416	0.0190779	-0.167347	0.153052	-0.0488465	-0.11242	-0.133289	0.0293555	0.0965449	-0.102674	0.0473236	0.0359836	-0.105132	-0.0678438	-0.0633993	0.369715	-0.0666588	-0.174093	-0.0206668	-0.0306325	-0.0880608	-0.0654191	0.116441	-0.00786245	-0.0807859	0.0793329	-0.0410015	0.0472753	0.213518	0.108324	0.246133	-0.0278823	0.0927091	0.0105454	0.00853534	0.0666817	0.127406	0.0646267	0.3076	0.0757768	0.269018	-0.0502906	0.0443417	-0.00815717
96	0.00348746	-0.0310271	-0.141354	0.017491	0.0562545	0.0310341	0.036192	-0.00457128	-0.0404144	0.0193276	0.0998534	-0.0208146	-0.0153076	0.00641656	0.190839	0.419265	-0.0433283	-0.0997273	-0.0678001	0.070712	0.00301568	0.0142428	0.115832	-0.0256347	-0.0774211	0.0720325	-0.0129165	0.177285	-0.0542622	0.136274	0.286652	-0.0433227	0.0856182	0.00204913	0.0741985	0.195688	0.100158	0.0597114	0.217635	0.0447337	0.1135	-0.0263428	0.0765175	-0.00775371
97	0.0992931	0.0267238	-0.0883453	0.0233213	-0.053152	-0.0511296	-0.0460028	0.000556614	0.0423054	0.0794238	0.0751844	-0.011533	0.0493742	-0.0877695	-0.0523032	0.289985	-0.0321399	-0.0572912	-0.11687	-0.0334163	-6.27224e-05	0.0494448	0.0939249	0.101682	0.219647	0.0542333	-0.144967	0.0370396	-0.0215998	0.0465161	0.00161869	0.0578426	0.227763	-0.0738807	0.00724598	0.0454877	-0.0024276	0.248469	0.243523	0.0945379	0.474861	0.0196304	0.0808409	0.129368
98	0.0594064	0.0059751	-0.081791	-0.0263105	0.0714976	0.0937581	-0.101422	0.117575	-0.123819	-0.088378	0.0179693	0.0327016	-0.0568895	-0.163801	-0.0741431	0.312596	-0.0522349	0.0173743	0.0433615	0.0547758	0.0363337	0.0195378	0.040277	0.0477146	-0.00601303	0.0788253	-0.0644462	-0.0549417	0.20837	0.168801	-0.027448	-0.0826695	0.271271	-0.141512	0.00719057	0.0357389	0.16744	0.0982655	-0.0483359	0.0854465	0.547313	0.0243466	0.0745211	0.164043
99	0.042211	0.0553433	0.0127938	-0.0798396	-0.0717012	0.0510524	0.128252	-0.0807271	0.082158	-0.107407	0.00120177	0.0296171	0.0407556	-0.198374	0.0475683	0.110927	0.118202	-0.209427	-0.189975	0.054648	-0.0593677	-0.0507998	-0.0828215	0.116251	-0.00766433	-0.0445697	0.0822979	0.149142	0.0774129	0.386606	0.11891	-0.0780589	0.259289	0.0828591	-0.053536	0.0891419	0.0586611	0.19309	0.131805	0.0996633	0.707792	-0.00484885	0.0042483	0.129657
100	0.073271	0.041385	0.0978698	-0.0388836	-0.14939	0.0900335	0.0567533	0.154158	-0.0899274	0.097678	0.0484323	-0.0882856	0.126144	-0.19311	-0.0105968	0.431297	0.0824452	-0.0789539	-0.171858	-0.0192115	0.0561049	-0.0209473	0.0400092	0.0846379	0.167324	0.0136422	-0.0556562	0.000201413	0.0104525	0.244859	0.00466378	-0.0587183	0.0131605	-0.0772608	-0.0287041	0.0716676	0.286268	0.195433	0.188479	0.184139	0.375901	0.00269072	0.0463007	0.0726878
101	-0.0266001	0.144964	-0.187147	0.103634	0.0476941	0.0348871	0.0495242	-0.0189304	0.0610771	0.0772706	0.0748181	-0.13114	0.021089	-0.0371772	0.0752284	0.435838	0.121882	0.114052	0.00697017	-0.0570906	-0.0780093	-0.05578	-0.0029945	-0.0149429	0.0401183	0.333033	-0.0514381	0.128358	0.0965073	0.148145	-0.146088	0.0375996	0.10799	-0.0727587	-0.0590795	-0.0640973	0.287515	-0.0242623	0.424186	0.0323741	0.325589	-0.164696	-0.0979414	-0.0210778
102	0.00424214	0.0702784	-0.16296	0.0555258	-0.012322	0.0275846	0.114608	-0.0230704	-0.0557622	-0.0510271	0.0502845	-0.0252136	-0.000833219	-0.189334	0.0865186	0.575998	0.0255249	0.0109095	-0.11167	0.0247699	0.319764	-0.11321	0.0333412	-0.0457806	-0.0740924	0.118051	-0.0732308	-0.110815	0.0454339	0.00916714	-0.0824997	-0.0410332	0.172152	0.0702526	-0.0772706	-0.0268756	0	0.27667	0.366835	0.0819212	0.381708	-0.116358	0.0272229	-0.0508855
103	0.0885823	-0.0115505	-0.11094	0.0495087	0.0535804	0.0550501	0.177025	0.184246	0.0206903	0.0294927	-0.0918732	-0.0502461	0.0104404	-0.0773167	-0.0667313	0.788623	0.181969	-0.0620197	0.231163	0.0224159	0.0302036	-0.0407919	-0.0936455	0.0994172	0.0601796	0.00595953	0.090622	0.0931526	0.0484365	-0.0645331	-0.113812	-0.116805	0.174164	0.10987	0.0521288	0.00507542	0.000724629	0.0278008	0.370985	0.321759	0.336887	-0.131424	-0.00537121	-0.0181605
104	-0.00335706	-0.0522272	0.147571	-0.097616	0.0649581	-0.0910788	-0.0143984	0.0441568	0.0520828	-0.113809	-0.0538408	0.0669978	-0.112188	0.0375919	0.0190282	0.693936	-0.140831	0.104378	0.169134	0.15524	0.215064	0.0275339	0.19914	0.040162	0.0822372	0.220704	0.0575943	0.0401565	0.0313888	-0.0430639	-0.0742734	-0.0484742	0.0470083	-0.0141552	0.0937517	-0.0149227	0.0898082	0.14758	0.319953	0.114218	0.513034	-0.00887624	-0.0656349	4.84212e-05
105	0.0574234	0.136112	-0.0722439	0.067618	-0.00513002	-0.156122	0.0322193	0.130231	0.00841618	0.0515154	0.0136494	-0.0730948	-0.0109673	-0.0173747	0.144692	0.933904	0.0431379	0.0268786	-0.000238462	-0.063879	-0.00386336	0.0316358	0	-0.163431	0.0125065	0.0245424	-0.00772159	0.166064	0.165334	0.0659326	-0.00714877	-0.0297252	0.00625828	0.0271583	0.0920461	-0.0530188	0.0588848	0.152647	0.220572	0.115165	0.498095	0.0110897	0.00169564	-0.00224917
106	0.0735112	0.0750033	-0.104109	0.05566	-0.11461	-0.139052	0.0967637	-0.0100356	0.0560876	0.0770445	0.0286961	-0.0694107	-0.0222342	-0.121108	0.184734	0.862384	-0.191796	0.0984811	-0.110418	-0.00981526	0.0709127	-0.0494075	0.152011	0.0782911	0.168382	0.181697	0.0119543	-0.00386268	0.0791777	0.059359	-0.102354	-0.0330225	0.130797	0.135255	0.112971	-0.0757686	0.0361771	0.0455884	0.326446	0.276895	0.506031	0.0967899	-0.00389743	0.0176907
107	-0.0358356	0.00882725	0.00864229	0.0227967	-0.0664074	-0.0582714	0.0091372	0.0867117	0.0132328	0.00623303	0.0886912	-0.078194	0.107879	-0.0704747	0.0861522	0.840183	0.125727	-0.0578797	-0.133603	-0.0226203	0.0565005	0.0415173	-0.0317103	0.108248	0.0089883	-0.0133727	-0.110516	0.0689123	0.00122488	0.0778902	-0.0842455	-0.0341279	-0.00944687	0.137303	-0.0615026	0.0270187	-0.134566	-0.146074	0.231065	0.0280569	0.554652	0.0467543	0.0523466	0.0795871
108	0.00990245	-0.0160793	-0.0450311	0.156037	-0.027596	0.0483637	-0.0646009	0.183043	-0.0114766	-0.0710204	0.0186023	0.0893159	-0.0517804	-0.130563	0.0184574	0.951935	0.194572	-0.045697	-0.119968	-0.0380081	0.0326466	-0.0586311	-0.0286423	-0.0182287	0.00149041	0.0052586	0.039609	0.0151442	0.05702	0.054482	0.045937	0.088894	0.118188	0.0805866	-0.0811136	0.0191235	-0.0886871	-0.0385023	0.167223	-0.011283	0.464825	0.0853562	0.0313117	0.11368
109	0.077453	-0.137973	0.0274006	0.387905	-0.0432979	0.279584	-0.0935011	-0.0264923	-0.0853292	-0.0577273	0.0339585	-0.0552174	-0.000274041	-0.0831594	0.0124574	0.826706	0.0846702	0.0506473	-0.170978	-0.0965048	0.177633	-0.0512647	0.207881	-0.0990541	0.0310286	0.0815758	0.0605648	0.155349	0.131326	0.0127806	0.179487	0.00858727	0.193348	-0.0278783	0.072228	0.159188	0.00893098	0.156345	0.299544	0.0759268	0.429064	0.0793432	0.000951474	0.203239
110	-0.00909492	-0.0252472	0.0285576	0.0656951	-0.204486	0.21333	-0.0286697	0.122931	-0.10686	-0.0189622	0.0432991	0.0182074	-0.0518515	-0.0852245	0.0219572	0.727026	-0.058362	0.3357	-0.110846	0.0473598	0.0680882	-0.0248761	0.0145508	-0.180669	0.0820634	-0.0297312	-0.0200243	0.0490067	0.064946	0.102837	0.0182317	0.0820488	0.263036	0.0210099	0.0739022	0.188835	0.0328944	0.0614613	0.265236	0.198817	0.307591	0.0620061	0.0495664	0.188464
111	0.00567028	-0.0391704	-0.0128179	0.0235116	-0.0514554	0.076933	0.0481877	-0.0407309	0.15624	-0.0236825	-0.0140906	0.171051	-0.162404	-0.191021	-0.0350012	1.00124	0.0643138	-0.0560135	0.0279273	0.066619	-0.0169234	0.0889513	-0.0420865	0.0825714	-0.092333	0.113127	-0.0441083	-0.0962209	-0.0323331	0.0883506	-0.0604486	0.0593237	0.17854	0.073485	-0.0830476	0.263776	0.0842396	0.177404	0.350265	0.179068	0.424112	-0.00990817	-0.0136199	0.0958007
112	0.0176728	0.149192	0.0638102	-0.0235944	0.10109	-0.0188775	0.237245	0.0714643	0.129223	0.0697214	0.0153301	-0.0730624	0.0552988	-0.233175	-0.103142	0.791455	0.0829614	0.120629	-0.211367	0.0302986	0.0694346	-0.0641736	0.0648577	-0.154266	0.12664	0.0233657	-0.0209796	-5.84185e-06	0.00586194	-0.0292647	0.0316446	-0.0439711	0.106099	-0.0242753	-0.142994	0.088057	0.0194166	-0.0658317	0.023902	0.313924	0.409185	0.0384036	0.0495907	0.0922457
113	0.0151804	0.0847282	0.0416363	0.113391	-0.104089	0.176817	-0.058771	0.0421401	0.172723	-0.0628647	0.0406411	-0.0503259	0.113979	-0.0703676	-0.0348034	0.73639	0.118462	0.104783	-0.202525	0.0101978	0.0276583	-0.0733847	-0.187116	0.00314363	-0.100951	0.0326308	0.0843656	-0.117449	0.0668085	0.158446	0.0233359	0.050704	0.129583	-0.0891817	-0.0749989	0.062741	0.0108126	0.0229692	0.188662	0.130755	0.390605	0.0953532	0.14246	0.174463
114	0.00595207	-0.0392405	0.029865	0.12463	-0.14021	0	-0.0819695	0.0422035	0.19073	-0.067918	0.0304032	-0.124273	0.132604	-0.00236109	-0.00784395	0.599253	0.163765	0.180573	-0.191193	0.0809571	-0.054463	-0.045952	-0.0588301	-0.0141838	-0.0964635	-0.0787547	0.0490105	-0.157577	-0.0124293	-0.0402544	-0.0198081	0.0620479	0.114921	0.133629	-0.0691003	-0.0520772	0.132163	-0.0105205	0.147371	-0.0375666	0.441746	0.141685	0.0955135	0.0110035
115	-0.00160486	-0.00493283	0.0640356	-0.108326	-0.0196591	0.0464689	-0.0865278	0.176529	-0.0338016	0.000951515	-0.0689943	0.0479641	0.0924652	-0.144502	0.131576	1.03437	0.0377399	0.00660361	-0.0419091	-0.0428176	0.0674046	0.0860845	-0.127393	0.154752	-0.0429909	0.0376815	0.0996113	-0.00642195	0.120834	-0.0791201	0	0.0829359	0.079703	-0.105008	-0.0416533	0.11635	0.0815482	-0.0204213	0.259724	0.154893	0.305671	0.078099	0.0894271	-0.0962391
116	0.0259576	0.125263	-0.107064	0.165224	0.00614157	0.178234	0.0471437	-0.106512	0.138801	0.0356661	0.11481	-0.0712373	0.0557981	-0.161589	0.219109	0.792148	0.0487889	0.0590217	-0.0127608	0.220235	0.0981057	-0.0146294	-0.0129893	-0.0523728	-0.0154223	0.026299	0.0257113	-0.010174	0.0287998	0.0854939	0.124836	0.18094	0.215099	0.0696008	-0.0393911	0.0386528	0.0613947	-0.101544	0.0665723	0.10275	0.353158	0.0335438	-0.017127	-0.0117947
117	0.101832	0.0606442	-0.060085	0.0977703	0.0805699	0.0134916	-0.0367176	-0.108925	0.0745256	0.0171952	0.143529	0.08631	-0.116846	-0.0188579	-0.000561374	0.785077	0.129649	-0.0446376	0.138077	-0.0321429	0.141985	-0.000300573	-0.127262	-0.0160453	0.156774	-0.0660244	0.0445364	-0.117952	-0.0557165	0.125566	0.195189	0.116423	0.0471223	-0.153845	-0.020741	0.0289714	0.102298	-0.0364058	0.260334	-0.0313846	0.322058	0.147534	0.0417043	-0.0498236
118	0.0159187	-0.0233833	0.0802603	-0.0417482	0.00725332	0.195232	0.188832	0.146003	0.0714724	-0.123117	0.117906	-0.0734014	-0.00254003	-0.0233542	0.303688	0.559207	-0.0935119	-0.130731	0.052894	0.112818	0.00659886	0.0951546	-0.0600534	0.0586893	0.106531	0.0461785	-0.0229	-0.000201175	-0.117551	0.138555	-0.105283	0.0184759	-0.0165595	-0.0354986	-0.0185412	0.0378757	-0.00523797	-0.153191	0.122076	0.094065	0.318778	0.206911	0.143721	0.047196
119	0.0574866	-0.116539	0.0222898	0.0560988	0.0538861	0.0952138	0.175461	-0.0452205	0.0832595	-0.113493	0.0851347	-0.13503	-0.0130029	-0.127289	0.0584161	0.726621	0.0683824	0.00835513	-0.122386	0.104065	0.164291	0.102557	0.0461715	-0.121501	0.0860921	0.0951313	-0.0166098	-0.0663382	-0.0398869	0.130089	0.100685	0.106946	-0.0897685	0.13894	-0.0450933	0.0643389	0.112153	0.0788405	0.175495	-0.0202643	0.439573	0.170457	0.118743	0.0767997
120	-0.0749325	0.0317719	-0.056226	0.112622	-0.0767483	0.0141864	0.0471605	-0.0457359	-0.0319555	-0.0441042	0.0101402	0.129152	0.074098	-0.158786	0.0432408	0.727561	-0.0199333	0.0149381	0.0451574	0.200944	-0.0246349	0.0416352	0.123564	-0.0097722	0.05782	-0.0344538	-0.0745232	0.107238	0.239564	0.426942	0.0595673	-0.0474818	0.113761	-0.0239341	0.0627463	0.0163083	0.012175	0.0909317	0.119513	0.103712	0.321518	-0.0484728	-0.00164611	0
121	0.0346965	0.104297	-0.140825	0.105757	-0.0546498	0.281007	-0.00905052	0.0656157	0.0761176	-0.0276227	-0.0469581	0.102075	0.235105	-0.0888607	0.175723	0.966837	-0.0544718	-0.0466875	0.0387039	0.025093	0.056709	0.110141	-0.158089	0.0861345	0.00155502	0.149621	-0.0741936	-0.0323635	0.0126553	0.169961	0.0580474	-0.0243348	0.117075	-0.0153452	-0.0734095	-0.156348	-0.0148491	0.0099307	0.110376	-0.0869972	0.325814	0.137347	0.0869746	0.0533443
122	-0.0189774	0.0616283	-0.118198	0.0802979	0.0106237	0.158808	-0.0380853	0.00512836	0.0794576	0.0628893	-0.0364024	0.0586598	0.0441052	-0.115725	0.223835	0.605584	-0.095584	-0.13775	-0.000739626	-0.183581	0.00582515	0.166802	-0.0884777	0.151704	0.0973015	0.0973159	0	-0.0421184	0.0434882	0.299021	0.0957235	-0.0692837	-0.0157429	-0.100036	0.0183459	0.0365478	0.0985844	0.0280957	0.317541	0.0273089	0.34513	0.124058	-0.00180934	0.0184506
123	-0.125032	0.018064	-0.112458	0.128028	0.139125	0.208966	-0.0150752	0.0876035	0.0900142	0.104175	0.0126798	0.0320057	0.0872184	-0.00692643	-0.00603301	0.878117	0.020565	-0.06328	0.135816	0.0516424	0.187901	0.0132587	-0.0343113	0.0964688	0.224022	0.0808049	-0.0187916	0.00881129	0.0908515	0.324216	-0.128703	-0.00525639	0.144844	0.0560005	0.0580008	-0.042648	0.0267213	-0.0826774	0.254349	-0.0111723	0.375123	0.110913	-0.0362905	0.12423
124	-0.0644184	0.022148	-0.0690255	-0.0056782	-0.148359	0.339469	-0.091852	-0.0855842	0.0680724	-0.0387122	-0.0518961	-0.0817649	0.0377421	-0.191622	0.37919	0.512904	-0.134972	0.0114258	0.0547147	-0.119552	0.200053	0.0503179	-0.0256566	0.153214	0.0553807	0.0821231	-0.0707905	0.0663664	0.133812	0.25161	-0.0419007	0.0304054	0.0800824	0.040035	0.198445	-0.0126551	0.0915432	0.151944	0.0214231	0.0403404	0.637488	0.146442	0.0228054	0.210945
125	-0.0327316	0.0459699	-0.0590198	-0.0648976	0.0152507	0.243705	0.352646	0.00739598	-0.0293376	0.00244812	0.0206607	-0.00561847	0.154689	-0.0250546	-0.0448508	0.71521	0.122694	0.123388	0.0301586	0.0601241	0.0674427	-0.00226392	-0.00298195	-0.114832	0.351608	0.0585063	0.0175952	-0.036403	-0.0304499	0.0658355	0.0499773	0.0265213	0.0290718	0.067264	-0.15097	0.0983662	0.0355042	-0.0373361	0.101038	-0.0329097	0.403787	0.124801	0.0190206	0.0222675
126	0.0138819	0.13668	-0.0614448	-0.0661942	-0.0312714	0.407465	0.00240985	-0.0277814	0.0897162	0.029193	-0.00550301	0.0376473	0.0795095	-0.240275	0.260735	0.644038	0.00537257	0.03091	-0.162632	-0.0520314	0.0752786	0.0404569	0.0348878	-0.144433	0.0641743	0.134194	-0.0137073	0.180439	-0.00234156	0.322934	-0.0789239	0.0209521	-0.114071	-0.0119889	-0.0601154	-0.1168	0.0255191	-0.136601	0.0613109	0.0772557	0.416845	0.00591763	0.0245188	0.127046
127	0.0345598	0.065001	-0.116465	0.0135121	0.0495145	0.314441	0.0598591	0.0724337	0.0810481	-0.0431751	0.0654892	0.110944	0.0935362	-0.13062	0.127497	0.831533	0.145764	0.0376327	-0.0155439	0.208812	0.149844	0.0602993	0.011639	-0.0555848	0.0732035	0.146247	0.0426348	0.0260538	0.233114	0.222988	0.0399334	-0.00424044	-0.0563386	0.112412	-0.13396	0.0192256	-0.0558521	-0.00344529	-0.0503178	0.0522745	0.544866	-0.04215	0.00646708	0.120984
128	0.0577079	0.067936	-0.167253	0.0757379	-0.0718849	0.0559603	0.0245277	0.0132176	-0.0383608	0.117428	-0.0152966	-0.0612305	0.0818878	-0.194741	0.140087	0.864108	-0.0285453	0.0831164	0.164779	0.0832831	0.190993	-0.0409392	-0.0390915	-0.0846476	0.154439	-0.106911	0.0390297	-0.00358301	-0.0295804	0.237014	0.110235	0.0209429	-0.00810085	0.0181675	-0.0299314	-0.000164135	0.239843	0.0350121	0.0126627	0.0505687	0.513637	-0.0435149	0.0584784	0.196013
129	-0.0346476	0.0367307	0.0116471	0.0881542	-0.0282498	0.285367	-0.069033	0.0635014	0.0362218	0.0666565	0.0394404	-0.00999774	0.117853	-0.0632357	0.165991	0.592187	0.0767322	-0.107424	-0.163887	0.00522716	-0.0426008	-0.0211266	0.157746	-0.0903295	0.251178	0.112575	-0.0621122	-0.0739287	0.0497048	0.160757	0.0393257	-0.0337641	-0.0688444	0.0190292	0.20469	-0.102618	0.126875	0.00880963	0.0493097	-0.0394055	0.323741	0.0392457	-0.0153675	0.136005
130	-0.000947081	-0.0066104	0	0.200346	-0.00987551	0.352988	0.0865999	-0.0564628	0.0724981	-0.149698	0.264505	-0.0174694	-0.0899942	-0.010674	0.174162	0.274902	-0.0766961	0.0644219	-0.116103	0.0680773	0.199665	0.0372035	-0.0942551	-0.0175326	0.299173	0.133196	0.108417	0.0284113	-0.0960064	0.203019	0.154435	0.0646042	-0.127797	0.0147916	0.0349058	0.0723778	-0.0948015	-0.126323	0.0909194	0.0240002	0.621797	0.0269399	-0.0185303	0.00826074
131	-0.00974677	0.1291	-0.111786	0.0833914	0.0472599	0.383889	0.108697	0.107755	-0.000719553	0.0895941	0.0259138	0.0912529	0.0821324	-0.0863001	0.204278	0.714714	-0.0653958	0.00716473	0.0294631	0.148149	0.00248023	-0.0526777	-0.0684445	-0.0531846	0.0322943	0.37665	-0.0298456	0.13928	0.178544	0.308789	-0.00911928	-0.00513543	-0.129571	0.124445	0.00492836	-0.019281	0.0432646	0.222812	0.141685	0.14548	0.532503	0.0580005	-0.0368128	0.0263634
132	0.0207447	-0.068558	-0.0881469	-0.0868974	-0.135292	0.461813	-0.088601	-0.100211	-0.030018	0.0183306	0.120364	-0.0731638	-0.00730675	-0.177259	-0.108094	0.645661	-0.0134521	0.00386924	0.0052436	0.125593	0.133169	0.0428018	-0.061341	-0.140096	-0.0414266	-0.0828705	0.00938034	-0.0255132	0.0206671	0.356179	-0.0233753	0.0170373	-0.0796556	-0.0260797	-0.0615473	-0.0186037	-0.061407	0.00805375	-0.117975	-0.00852331	0.528002	0.0724797	0.0150803	0.0111848
133	0.00241987	-0.0446261	-0.0325448	-0.0325631	-0.05406	0.642431	-0.0579917	0.0060178	0.0755808	-0.0440025	-0.104519	0.0607737	0.0755671	-0.125841	-0.00155649	0.454467	0.0934131	0.00527725	-0.0697828	0.0914795	0.00848657	0.0717313	-0.0825613	0.0410986	0.0380171	0.0451509	-0.0790249	0.0652101	0.170726	0.345287	-0.0512714	-0.0292512	-0.0642054	-0.152541	-0.0128582	-0.114507	-0.14165	-0.0299973	0.111945	0.218662	0.592529	-0.0254999	-0.12633	-0.0559339
134	-0.00818838	-0.233487	-0.0200082	-0.0484308	0.0612794	0.629969	0.0857294	0.149322	-0.0550318	-0.0541453	0.181547	-0.0465148	0.0889271	-0.142566	0.126619	0.533199	-0.118666	-0.028933	0.104713	-0.0199581	0.0927087	-0.013299	0.0572133	-0.00821844	0.0205976	-0.0394678	0.0144904	-0.0944845	-0.0107475	-0.0961545	-0.00914692	-0.101956	0.212157	0.0337076	-0.125707	-0.1629	0.0943409	-0.0120988	0.176369	0.0695295	0.560492	-0.0244154	0.0488381	0.102365
135	0.0233739	-0.00591367	-0.0468911	0.0283474	-0.125893	0.785556	0.0718312	0.0822346	0.168846	-0.134596	0.052087	0.0546641	-0.107876	-0.184237	0.321519	0.622831	0.119646	-0.109845	0.00426551	0.0848716	-0.0310352	0.0403366	-0.0562574	0.189797	-0.121465	0.0473695	-0.0271146	0.0559498	-0.056217	-0.0094975	-0.0244099	0.0557965	0.136229	-0.000309327	-0.139594	0.0545517	0.030708	-0.00619621	0.0214836	0.348823	0.46136	-0.057742	0.0343287	0.174803
136	0.0612285	-0.165549	0.0383907	0.0800762	0.0579149	0.61422	-0.010554	0.0106751	-0.0370351	0.0184115	-0.0408308	0.038731	0.133069	-0.0487204	0.13168	0.732759	0.104947	0.00625546	-0.00935521	0.032075	-0.0463734	0.0824627	-0.0995309	0.0290091	0.286973	0.0531597	0.0981877	0.0502198	-0.00509292	0.0446577	0.00269824	0.116953	0.144971	-0.110489	-0.125073	-0.131105	0.0386773	-0.00819861	0.0172691	0.0506584	0.656326	-0.16078	-0.164149	-0.123837
137	0.0417939	-0.115952	0.0971191	-0.120607	-0.0525718	0.740164	-0.0213982	-0.0642539	-0.113695	0.123467	0.0597606	-0.185134	0.0709976	-0.123893	0.160601	0.458148	-0.0416412	0.00335065	-0.133368	0.109108	0.0993256	0.144809	0.150112	0.104321	0.0676147	0.0682849	0.0509821	-0.0766756	-0.0671974	0.0567083	0.0340179	0.0177202	-0.059928	0.060767	-0.213817	0.0866755	0.108478	0.00761298	-0.0812838	-0.00306364	0.403829	-0.0676131	-0.115819	-0.0545217
138	0.022525	-0.0191928	-0.0037323	0.182492	0.106178	0.688991	-0.0176573	0.00307906	0.113121	-0.0378306	0.104371	0.0115729	0.172648	-0.0634818	0.0691664	0.831778	-0.00159641	-0.075907	-0.125656	0.198944	0	0.00663848	0.0907458	0.0486393	0.0138885	-0.021718	-0.156033	0.096853	0.0435953	0.169321	-0.0468084	0.089637	0.0844998	0.0247568	-0.104568	0.152762	-0.0458081	0.116603	0.0650937	-0.0343468	0.497806	0.125257	-0.059842	0.0412706
139	0.0374389	0.0517924	0.0319361	0.0621134	0.144176	0.570646	-0.111698	0.076757	0.0550831	0.0692545	-0.0646448	0.121356	0.155024	-0.0577395	0.123876	1.12051	-0.0715945	-0.0806614	0.140188	-0.015984	0.0390655	0.0906049	0.084776	-0.0383494	-0.0761758	0.0836257	-0.121648	0.188386	-0.0296107	0.172603	0.0552228	0.0211733	-0.0764538	-0.121739	-0.0589863	0.0700525	-0.0152946	0.0917417	0.0925542	0.0670887	0.430212	0.136563	0.0693338	0.0421534
140	0.016296	0.0089976	0.0263772	0.11318	0.0829881	0.603898	-0.0853955	-0.0285639	0.0516524	-0.271592	-0.103875	0.0789953	0.286115	-0.106296	0.31377	1.10227	-0.0284493	-0.0880773	0.0816102	0.104926	0.275494	0.253582	0.0168071	0.0679183	0.15682	0.216943	-0.130171	-0.113507	-0.0214638	-0.00544899	0.0841308	0.0896129	0.0329407	-0.0363927	-0.0867579	-0.210566	-0.0167613	-0.00519861	0.157656	0.0784508	0.319454	0.0453201	0.130271	-0.0302185
141	-0.000182684	-0.00556895	-0.0828078	0.110105	-0.0352571	0.843125	0.258716	0.165202	-0.128474	-0.0661925	-0.00754889	0.0568432	0.234081	-0.0727941	-0.0209615	0.666958	-0.0811617	0.0979443	0.0565395	0.0538388	0.247346	0.129726	-0.0381166	-0.0893298	0.035424	-0.0166616	0.0459797	0.133452	-0.0612518	0.0980685	-0.00309566	0.225817	-0.0684921	-0.110335	0.0432339	-0.161169	0.00254131	0.089139	-0.0615074	0.037324	0.494721	0.0313224	0.16765	-0.00284687
142	0.0167935	-0.049706	-0.174426	0.129884	0.00936166	0.864933	0.131415	-0.127169	-0.0224797	-0.229407	0.031138	-0.161782	0.0473017	-0.184864	0.117497	1.0812	0.0235822	-0.0145941	-0.200854	0.0929968	0.10327	-0.00786238	-0.157847	0.0203567	0.259968	0.0167481	-0.0298687	0.0133467	0.0789643	0.196002	0.140771	0.261652	-0.0733236	-0.0131515	0.0277604	-0.0946139	0.074732	0.00161833	0.205468	0.0862868	0.575859	0.0111148	0.11629	-0.0123661
143	0.096542	0.0309347	0.0190038	0.0196898	0.110396	0.981826	0.025226	-0.0774673	-0.0417672	-0.0694335	-0.119686	-0.140027	-0.00916341	-0.0298765	0.197609	0.90946	-0.0267925	-0.0991085	-0.0282057	-0.0874461	0.0446478	0.145333	0.0643697	0.0681526	0.0647649	-0.00559919	-0.0458758	-0.0158585	0.0486356	0.116869	-0.00970769	-0.0781152	0.0942313	0.254345	0.0601797	-0.0710184	-0.116626	0.14148	0.0267667	0.156394	0.64123	0.0530362	0.115618	-0.0477346
144	0.128519	-0.0308469	-0.138539	0.179473	0.0736141	0.764491	0.0605	0.0710046	0.0585331	0.0136842	0.0042786	-0.116353	0.21332	0.0661011	0.139927	0.767479	-0.115511	0.0511478	0.09774	0.00631479	0.192543	-0.00754765	-0.042541	-0.0834933	0.0117869	-0.0596089	0.0391024	0.000287347	-5.13347e-05	0.0600967	0.124966	0	0.0773908	-0.128116	0.00793513	0.0812959	0.107518	0.3258	0.160418	0.025736	0.68126	0.257271	0.0908404	-0.058192
145	0.0922915	0.00627544	0.108841	0.303001	-0.00393717	0.937544	0.0168239	-0.0471048	-0.0755051	0.25877	-0.104861	-0.199198	0.206751	-0.0196667	0.119054	1.11972	-0.0619855	-0.101956	-0.201968	0.0929339	-0.0781083	0.027009	0.00660091	-0.0808843	0.143155	-0.109806	0.0317681	-0.173037	0.0736049	0.0169404	0.030037	0.0327431	0.238839	-0.103744	-0.0230325	0.216848	0.0339981	0.243971	0.0402965	0.149967	0.778043	-0.0237403	0.147616	-0.235092
146	0.026485	0.0370483	-0.0125592	0.238445	-0.0646242	0.919978	-0.0122715	0.114184	0.0905781	-0.0604047	0.101321	-0.0868567	0.254347	0.0615566	0.0687029	1.01987	-0.0661928	-0.0296616	-0.196495	0.0172578	0.0557483	0.00136782	-0.0440137	-0.00592321	-0.0726024	-0.120078	0.17891	0.0952601	0.0180301	0.1313	0.0116854	0.0387065	-0.0724056	-0.0889961	-0.0362906	0.0808669	0.0931402	0.231491	0.0818499	0.0742873	0.686604	-0.0200872	0.115328	-0.113363
147	-0.0139669	0.00709332	-0.0353199	-0.0995036	-0.0707474	0.764962	-0.12904	0.103037	-0.00507007	-0.0798427	-0.0109811	0.052431	0.042512	-0.0207146	0.10541	0.689667	0.0250697	-0.0401787	0.0270149	0.0265525	0.0351216	0.171633	-0.0550143	-0.165909	-0.00428304	0.105553	0.0133301	0.0284196	-0.0778463	-0.0142621	0.0237503	-0.0187564	0.00238924	0.189812	-0.0380825	-0.00234788	-0.0236648	0.131052	0.0201097	0.028274	0.502828	0.018666	0.190343	0.120223
148	0.0670593	-0.0642927	-0.0315636	0.0675379	0.0347233	0.888623	-0.0346296	0.209842	-0.121624	0.0544192	-0.0193659	0.0263881	0.0877885	0.145605	0.163504	1.08696	-0.0832418	-0.0081944	-0.226153	0.0268762	0.0576771	0.0951736	-0.150028	-0.0209686	0.0313124	0.207581	0.00848531	0.0368756	-0.00200548	0.177842	-0.0364975	-0.11718	0.017768	0.148924	-0.0214125	-0.0462586	0.138018	0.115029	0.0327699	0.182457	0.767665	0.0244367	0.180924	0.0608914
149	0.0477848	0.0161844	-0.0848805	0.147326	0.0922024	0.934376	0.140952	0.402386	-0.0397573	-0.107717	-0.0109571	-0.023404	0.273807	0.147999	0.0490708	1.01291	0.0644612	0.041413	-0.00929742	0.0559814	-0.0291921	0.0269196	-0.0879959	-0.0121054	0.106963	0.00766866	0.138379	-0.0198222	0.0914515	0.0499537	0.085303	-0.0292185	-0.00118879	-0.0438755	-0.0538503	-0.100915	0.102082	0.132432	-0.138102	-0.135451	0.547546	0.0291508	0.215135	0.0793571
150	0.0969732	0.116868	-0.102321	0.0627911	0.0479822	0.797099	0.0927436	0.143734	0.120234	-0.0680548	0.0834803	-0.0368768	-0.0196388	0.0904141	0.125161	0.830239	-0.0182827	0.013564	-0.0250104	-0.197183	0.171128	0.0869127	0.0902294	0.146365	0.0373204	0.145482	0.114824	0.0282804	0	0.0655424	0.0859959	0.0876771	0.0637945	0.166756	0.0785732	0.235633	0.0775724	0.203111	0.0519462	-0.0945122	0.541257	-0.0110335	0.171557	0.0641806
151	0.0244609	-0.0506038	0.024919	-0.0630446	0.0584058	1.13505	-0.0335395	-0.0187943	-0.0150481	0.125354	-0.00493474	-0.0504886	0.0290182	0.233169	0.0800538	0.925644	-0.0225758	-0.111836	0.141682	-0.107605	-0.00297188	0.0510283	0.240589	0.059284	0.117991	0.0667085	0.0640573	0.0175048	-0.0265693	0.0293509	-0.0952101	0.21799	0.0550304	-0.181923	-0.128967	-0.125431	0.057656	0.0905151	-0.060884	0.00823514	0.572821	-0.00866009	0.172654	0.17734
152	0.0593191	0.062494	-0.0767249	0.157532	0.0190908	0.85819	0.087606	0.143578	-0.00783278	-0.0672666	0.227181	-0.0229142	-0.00808023	0.252596	-0.121508	0.853428	-0.0655413	0.0271686	-0.00945114	-0.00149142	0.0817503	0.0389833	0.0589705	-0.0513528	0.117356	0.0217414	0.0727599	0.0504926	-0.0891348	0.0427522	-0.147886	0.133937	0.0930157	0.303652	0.0103884	-0.108518	0.107197	0.246633	-0.115893	0.109697	0.717943	0.226559	0.337627	0.0372301
153	-0.0244582	-0.114761	0.0316437	0.063233	-0.00328994	0.583099	-0.216275	0.203639	0.206881	-0.186108	-0.0896932	-0.0396596	0.0254311	0.197089	-0.095483	0.748393	-0.0329387	0.0221119	-0.040274	-0.0122735	0.112491	0.105808	-0.0784016	-0.120535	0.221833	-0.0560041	0.00196047	-0.0114371	0.0377601	0.234281	-0.0122535	0.266283	0.0525477	0.156207	0.268321	-0.0074497	0.0854575	0.197655	0.0215115	0.0259655	0.63815	0.155033	0.221941	-0.0197456
154	0.0500458	-0.0816889	-0.0314595	0.124859	-0.0332376	0.899969	-0.113318	0.190212	0.177458	0.0923737	-0.0692608	0.132268	0.075283	0.129963	-0.155449	0.716904	-0.146615	-0.0289321	-0.0168654	-0.128218	-0.022333	-0.0312777	0.026347	-0.0470224	0.19204	-0.0150438	0.0383187	0.0403605	-0.0714754	-0.132549	-0.00698916	-0.00150221	0.178329	0.131173	-0.0506686	0.0513205	-0.0361917	0.188451	-0.00502461	0.111243	0.702438	0.172887	0.409866	0.101752
155	0.0480327	-0.134161	-0.0907472	-0.0252882	-0.0542093	0.786959	0.142761	0.00357737	0.00310957	-0.03081	-0.0381209	0.091974	-0.0993798	0.405773	-0.0296083	0.923518	0.129154	-0.0388	0.101685	-0.17861	0.0502505	0.117771	-0.0338661	-0.000803809	0.126918	0.087386	0.0629704	-0.0336378	-0.150868	-0.125547	0.012859	-0.0329818	-0.0366635	0.306165	-0.0589738	-0.0287812	-0.0181962	0.280773	-0.150583	0.159719	0.632359	0.0348831	0.362838	0.151962
156	0.0375751	0.109822	-0.0428902	-0.176521	-0.109234	0.663752	0.0425259	0.0924925	0.225643	0.0390637	0.0923382	-0.102163	0.0677489	0.330645	0.0767039	0.954527	-0.022209	-0.0463316	-0.0135921	-0.0778657	-0.000663294	-0.00346915	-0.00489411	0.166109	-0.0267927	-0.0685288	0.107114	0.135945	-0.115214	0.0229062	0.0576506	-0.0395571	-0.11653	0.146052	0.0280462	0.00939995	0.068721	0.109459	-0.0198653	0.0529589	0.674398	0.110206	0.168369	0.158945
157	0.111798	-0.10391	-0.0217239	0.0573572	0.0313304	0.98205	0.174536	0.285716	0.330184	0.00282754	0.239024	0.0890018	0.0961513	0.40383	0.271792	0.940576	0.0697421	0.0478984	0.068881	-0.0526974	0.00464422	0.113639	-0.0363834	-0.065475	0.0444251	0.124096	0.19522	-0.0109648	-0.0218669	-0.108819	0.00109738	0.0609885	1.20638e-05	-0.0862687	-0.0257091	-0.0556324	0.0578991	0.262764	-0.129912	0.0218275	0.80591	0.0542255	0.343255	0.019522
158	0.237873	-0.0215885	0.0657499	-0.0219855	0.0597438	1.40877	0.055317	0.169075	0.0360023	0.0368249	-0.0274177	-0.0998827	0.153846	0.348332	-0.0176389	0.864965	0.147153	-0.158949	-0.000819896	-0.0742533	-0.0537618	0.0294261	0.158846	-0.0540573	-0.0370239	0.161123	0.0548112	0.0847858	-0.0869236	-0.0509948	-0.110817	-0.0557567	-0.0594931	0.218223	-0.133073	0.119611	0.0517713	0.0365978	-0.0409319	-0.0207439	0.760496	0.0559876	0.41157	0.0863377
159	0.222424	-0.11356	-0.0323563	0.120208	0.0561227	0.982694	0.148823	0.148618	0.0711828	-0.0906067	-0.0616201	0.0253916	0.0064607	0.245873	0.125433	0.510959	0.0678519	0.0558827	0.0117428	-0.0679336	-0.0213989	0.059634	0.0738389	0.0187359	-0.0115288	-0.0197241	0.184254	0.0721943	0.00904529	-0.183411	0.0220562	-0.106564	-0.112732	0.242335	-0.064171	0.122813	0.069483	0.265762	-0.183536	0.150698	1.05565	0.137422	0.456654	0.0277981
160	0.0311571	-0.11044	0.0786861	-0.0190811	-0.209463	0.820626	0.0271812	0.104692	0.0274468	-0.0785986	-0.0264585	0.0410762	-0.0915064	0.260907	-0.0807697	0.882677	0.0322836	0.0353334	0.049425	-0.139977	-0.044449	0.0951121	0.0165202	-0.0468133	0.0534515	-0.0471037	0.0882354	0.335351	0.101904	-0.179333	0.0108891	-0.123373	-0.0879002	0.145829	-0.0722567	0.00624381	0.0122006	0.0743625	-0.0863326	0.0567895	0.832894	-0.0254706	0.544512	0.0190148
161	0.0569956	-0.167226	-0.0821098	-0.0320131	-0.127363	1.02139	0.139275	0.161318	0.126779	0.127116	0.0311951	0.058876	0.0217315	0.354367	0.0939733	0.843571	0.158602	-0.0672876	0.00706052	-0.1197	-0.0145195	0.0330522	0.145612	-0.186069	-0.0125326	-0.0147935	0.11514	-0.0516704	0.0425826	-0.0531659	-0.117102	-0.0201297	0.0226693	0.0615691	-0.00452297	-0.115979	-0.0484176	-0.00315822	-0.0814078	0.145146	0.813381	0.0594356	0.440752	0.144432
162	-0.0264917	-0.134893	-0.00333628	0.137526	0.101005	0.895117	0.0919608	-0.0769543	-0.0646225	-0.0179442	-0.0860842	0.0514475	0.0849262	0.284132	0.0943262	0.857635	-0.0261193	0.0340182	-0.0496265	0.0108788	0.0532087	-0.0408641	-0.0610528	-0.053177	0.0471536	0.019295	0.0878384	-0.0332943	-0.0291889	-0.118269	-0.0734572	-0.0573774	0.212636	0.0360871	0.0799901	-0.0897094	-0.0625531	0.258006	-0.132577	-0.0536185	0.662366	-0.0338863	0.427487	0.115393
163	0.0159532	-0.105183	-0.0230324	0.00194864	-0.142859	1.07145	-0.0449923	0.0317014	-0.0500642	-0.0111422	0.00914087	0.0278993	0.0105489	0.215542	-0.0577329	0.524501	0.0717395	0.0469915	-0.0269754	-0.0198045	-0.0587113	0.0818273	-0.00288183	0.0795116	0.0843763	0.0494912	0.0526944	-0.0327637	-0.101423	-0.213051	0.00934715	0.129851	0.102171	0.104492	0.0848221	0.0556325	-0.0199215	0.279998	0.0114444	0.0274208	0.754209	0.023673	0.636581	0.171184
164	0.00455442	-0.150867	-0.0179697	0.0506796	-0.0584194	0.979632	-0.0245097	0.15766	-0.129444	-0.0123661	0.0643048	-0.0330223	-0.0720391	0.0674512	0.0183237	0.68652	0.117844	0.0099915	-0.126517	0.182739	0.1373	0.0747767	-0.0197799	0.0264319	0.0791096	0.0767596	0.0344086	0.139324	0.0410414	0.000152711	0.0693637	-0.0031204	-0.199925	-0.0405085	0.124933	0.056098	-0.0958455	0.160677	0.0301719	-0.00706211	0.671548	0.0597268	0.527238	0.135175
165	0.0691286	-0.118184	0.00102475	0.0558764	0.0127008	0.869195	0.122287	-0.037427	0.0716802	-0.0151591	-0.0660781	-0.0845286	0.0676524	0.346344	0.123881	0.695126	-0.0214971	0.137152	-0.0455537	0.119294	-0.162111	0.11639	-0.0766706	-0.11702	0.0497641	-0.134279	0.115571	0.00597724	-0.0619496	-0.144193	0.0195698	0.0477988	0.0576155	0.00164228	-0.00633855	-0.192049	-0.105146	0.248474	0.0301118	0.036792	0.597302	0.148084	0.571946	0.0379349
166	0.043238	-0.0954866	-0.0509713	-0.0568913	0.08511	1.19558	0.252803	0.173379	0.273543	0.00211679	-0.0765515	-0.0286121	-0.128706	0.332687	-0.099659	0.442522	0.146198	0.0753534	0.0313306	-0.0581071	-0.0210282	-0.0118538	-0.104586	0.0790307	0.112417	-0.0242648	0.113673	0.123715	0.0728598	-0.00900411	0.00608444	0.0944019	0.0165583	0.258806	0.0506122	0.110317	0.012547	0.194555	-0.10214	0.108783	0.669646	-0.0281715	0.621414	-0.0316884
167	0.0549248	-0.161531	0.0065418	-0.0712464	-0.019515	1.11847	0.0138075	-0.0406475	0.072566	0.0510549	0.00844804	0.15288	-0.032893	0.446681	0.0355799	0.618014	0.084893	0.170293	-0.0640716	-0.118912	-0.0117987	0.0788744	0.211492	-0.030677	0.0935082	0.000303545	0.0486938	0.0526187	0.0976947	-0.040406	0.0582974	0.0568215	-0.102757	0.0338798	-0.0536822	-0.0273061	-0.0462697	0.199025	0.00411874	-0.0547407	0.83808	-0.00131951	0.173547	0.161389
168	0.0645138	-0.255812	0.0361329	0.0321884	0.0942396	1.33129	0.034088	0.00481286	-0.0874138	-0.0230284	0.0285558	-0.0754086	0.0585733	0.316694	0.0114783	0.839336	-0.0732126	0.121461	0.129125	0.0686564	-0.0368258	0.0795698	0.19782	-0.0523086	0.080705	0.297281	0.130915	-0.0721566	-0.16828	-0.0630423	0.0426911	0.0603594	-0.0258365	-0.103358	0.0303849	0.0548428	0.221295	0.283021	-0.209789	-0.0664449	0.949497	0.0207974	0.277231	0.187614
169	0.109568	-0.0921188	-0.0443914	0.158143	-0.0425096	1.16396	-0.0862003	0.278515	0.283242	-0.00802843	0.175789	-0.0125149	0.229904	0.338154	0.0448142	0.608924	-0.0763258	0.00345212	-0.0665066	0.133467	-0.020945	0.286826	-0.00177224	0.0733132	-0.0402896	-0.00811389	0.130542	0.0185933	0.146559	-0.158746	-0.0132209	-0.0311497	0.0899368	0.210041	-0.0259143	0.134178	0.064036	0.158115	-0.121818	-0.0538045	1.01209	0.0328172	0.407306	0.200018
170	0.0871779	0.127897	-0.00728567	0.13304	-0.156191	1.01261	0.112749	0.272093	0.148126	0.00397615	0.114636	0.0234341	-0.0238283	0.444297	-0.0252857	0.641617	-0.0643728	0.106262	0.00970002	0.0800003	0.0454114	0.117428	0.0500189	-0.0194479	0.0552691	-0.0187691	0.0780288	0.144146	0.0726094	-0.0464491	0.0382394	0.00851656	-0.0315944	0.10014	0.290097	-0.102096	0.00791472	0.0581266	-0.0667393	-0.187611	0.906204	0.0246751	0.52151	0.207616
171	0.0437285	-0.152489	-0.076134	-0.0396844	-0.0211537	1.20683	-0.0635843	0.124627	0.0217295	-0.0320129	0.0816273	-0.0750435	-0.0875425	0.365015	0.181755	0.857586	0.0469337	0.1955	0.0480336	-0.107557	0.0388238	0.287388	0.100976	-0.207232	-0.0846256	0.037391	0.0961983	-0.0381945	0.0132723	-0.228316	-0.0490367	-0.0378075	-0.151971	0.0601306	0.135433	0.0144462	0.0131617	0.158333	-0.166313	0.0516853	0.796873	-0.181614	0.192473	0.0756878
172	0.00113044	0.12219	-0.165388	-0.00963694	-0.0354929	0.981454	0.0422135	0.114566	0.0265557	-0.135325	-0.0380602	-0.259296	0.0792012	0.60039	0.0227197	0.713955	-0.0193476	0.0805918	0.0651958	0.00413634	0.0927311	0.107984	0.0286876	0.115762	0.0551027	-0.0781726	0.0713311	0.012154	-0.0798824	-0.166292	0.03705	-0.0325474	-0.00409157	0.167928	0.174755	0.0508744	-0.0199213	0.263721	-0.130471	-0.13949	0.817149	-0.0858961	0.495524	0.041551
173	-0.0660366	0.0404767	-0.0434867	0.102468	-0.00109015	0.883684	0.022564	-0.0507194	-0.0224618	-0.0903946	-0.0992343	-0.0551571	0.0253159	0.562884	0.076118	0.546309	-0.13536	0.290436	-0.043483	-0.00906992	0.0831057	0.159164	-0.0944529	-0.0151324	0.00244499	0.0317765	-0.0573678	0.110064	-0.0683871	-0.0316374	0.234095	-0.0393467	0.398423	0.140731	0.141499	-0.0527165	0.108067	0.125478	-0.0661741	0.142242	0.720184	0.0196407	0.771776	0.069146
174	-0.00802638	-0.0529464	0.0775034	0.149084	-0.04629	0.978301	0.0170968	-0.0188984	0.0758722	-0.107749	0.0149281	-0.0481406	-0.0737685	0.476751	-0.083775	0.404282	-0.0281978	0.0625225	-0.0919332	0.0820671	0.117547	0.0817353	-0.134594	-0.00628722	0.0119448	0.0610119	0.169505	0.00555042	0.0954358	-0.0502414	0.000304884	0.129681	0.0797217	0.164507	0.0305673	0.0937841	0.0589309	0.250869	0.026112	-0.13768	0.58116	-0.00770854	0.657688	0.11675
175	-0.00163762	-0.115184	-0.00950282	-0.0696679	0.0666578	1.10983	-0.0807365	-0.0411909	0.131098	-0.158372	-0.0655391	0.0603174	0.286948	0.216204	-0.0102979	0.450791	-0.154157	0.215059	0.0232884	0.01585	-0.161538	0.105261	0.12396	0.0230578	0.141334	0.0681666	-0.0896691	0.124826	0.116198	0.0817119	0.125384	-0.0785713	0.114579	0.0626241	0.0747388	-0.0664699	-0.0120107	0.107897	0.0553131	0.109308	0.550183	0.107561	0.608369	0.0717724
176	-0.0122306	-0.0297474	0.0732527	0.123264	-0.133417	1.01388	-0.146021	0.130815	0.101705	-0.0400767	0.031352	-0.0763708	0.0483113	0.56489	-0.0240145	0.420729	0.0390775	0.0578182	0.121499	-0.00337439	0.0680257	-0.0527135	0.0661172	-0.113066	-0.00666023	0.0644473	0.030282	-0.0257112	0.0291814	-0.0698288	0.0876389	0.00090075	0.0466791	0.0312435	0.0652773	-0.00886643	0.0771605	0.0093111	-0.129084	0.00733283	0.591362	-0.0230751	0.580267	0.184651
177	0.0235695	-0.0245625	-0.141247	-0.0512911	0.017248	0.796777	0.077062	0.269029	0.12968	0.248875	-0.00531711	-0.130905	0.107293	0.390237	-0.033707	0.32767	0.0363997	0.113118	0.0288084	-0.0685902	0.142948	0.0312951	0.221539	-0.00467169	-0.0335279	0.125556	0.0555612	0.0746686	0.15285	-0.0819177	0.0295618	-0.0445764	0.0449328	-0.136405	0.174264	0.0305007	0.162746	0.379363	0.0462823	0.0617147	0.649334	-0.00206777	0.647875	0.273752
178	0.0191981	-0.121733	-0.114526	-0.0229897	0.0592903	1.05013	0.129925	0.0716932	0.0691365	0.0749558	0.0752792	-0.0270224	-0.0214868	0.366206	-0.0779302	0.422097	0.0556739	-0.0574069	-0.0059002	-0.105667	0.048574	0.0971362	0.112451	0.0407728	0.0301307	-0.0118537	-0.0306453	-0.0429865	0.0113065	-0.209358	0.0364026	-0.036746	0.0506432	-0.167492	0.154719	-0.0279962	0.359455	0.182251	-0.0966056	-0.12624	0.748553	0.155352	0.822282	-0.0260749
179	0.00950974	-0.177187	0.0111266	0.227452	-0.232995	1.08913	-0.0985111	0.185431	0.101733	-0.0233308	-0.0550518	-0.0576445	0.0461599	0.394463	0.129723	0.507558	0.232653	0.0988067	-0.0129368	-0.0345901	-0.0175281	0.0525974	-0.127258	-0.00366273	0.256173	-0.0401098	0.10009	0.209043	0.0992061	0.00713526	-0.107382	-0.00989604	0.0340987	0.118413	0.0206641	0.0183943	0.0437394	0.0470387	-0.0435388	0.0186621	0.863263	0.025346	0.620783	-0.0104529
180	-0.0502361	-0.0973679	-0.136099	0.120385	-0.0219	1.12437	-0.0645498	0.0734177	0.173301	-0.00584527	0.057109	-0.0387953	0.14383	0.497231	0.0559092	0.691345	0.0958323	0.204669	0.107921	0.181411	0.00775614	0.0454993	-0.0881584	-0.152039	-0.135283	-0.158508	0.137992	-0.00249455	-0.0572979	-0.140657	-0.062497	0.0575176	-0.0372551	0.241415	0.223021	0.301352	0.0463308	0.141302	-0.0264312	0.0167763	0.687256	0.0596951	0.635568	0.0438986
181	0.0192902	0.0433197	0.0157141	0.119095	-0.0670653	0.820555	-0.0383202	0.105393	-0.0582475	0.124435	-0.0222433	-0.036855	-0.155882	0.403878	-0.00422468	0.62302	0.225989	-0.0236974	-0.100267	-0.0175731	-0.0544618	0.114951	0.122921	0.0862684	0.0367682	0.0281962	0.0818118	-0.0972002	0.0429535	-0.179152	0.0715544	-0.138502	0.0451734	-0.0182917	0.127582	-0.0194693	-0.00663389	-0.018434	-0.0833117	0.0347847	0.540309	-0.00733975	0.615187	0.0817257
182	-0.05898	-0.0544196	0.0145378	-0.124418	-0.0546379	0.847295	0.0753216	0.166534	-0.189109	0.112048	0.178936	0.086973	0.252911	0.532711	0.0913413	0.58381	0.0518537	-0.094947	0.142991	0.0432154	-0.115759	0.0353574	0.139245	0.0980042	-0.0152703	0.0522825	0.171303	0.0635585	0.0153572	0.136621	0.0352489	-0.0194589	0.0360663	-0.0257632	0.340778	-0.182142	0.0737731	0.227846	-0.245948	-0.0599709	0.411701	-0.046055	0.439747	0.13513
183	-0.173873	-0.108083	-0.0498629	0.0550539	-0.119458	1.08334	0.169891	0.0897197	0.147074	-0.0440667	0.11061	-0.123172	0.0129567	0.303804	-0.0371604	0.422686	-0.0380602	-0.00889689	0.186593	0.080734	0.126173	0.0696312	0.0769215	0.039707	-0.0484368	0.0296923	-0.0158971	0.143976	0.0244211	-0.0215123	-0.102373	0.0557117	0.242425	0.119967	0.351958	0.0551716	0.144778	0.0692062	-0.0386868	-0.0957217	0.56022	0.0324331	0.559413	0.0461614
184	-0.15268	-0.141063	-0.0209537	-0.00267981	-0.173672	0.694916	0.140836	0.101188	0.00254585	-0.0160143	-0.0220054	-0.125433	0.227875	0.307523	-0.109068	0.529356	0.192156	0.135077	-0.00151195	-0.036615	0.0538677	-0.0276681	-0.0232285	0.0691036	0.235611	-0.170855	0.00564059	-0.060004	-0.0178304	-0.0726743	-0.0265856	-0.0638187	0.229157	0.0926169	0.122882	0.0634155	0.144841	0.0502093	0.0548244	0.0222149	0.457499	0.0631483	0.755652	0.0783133
185	-0.158074	-0.166188	0.0873393	0.054635	0.0120435	0.958175	-0.17406	0.118083	0.00943959	-0.13692	0.0613105	-0.0526627	0.021287	0.360209	-0.0783604	0.54559	0.0441656	0.178455	-0.125253	-0.097506	0.0745942	0.110133	0.0893553	-0.0309976	-0.0992209	0.0303601	0.00908155	-0.0284905	-0.0951714	-0.0225649	0.0215816	0.108329	-0.0589226	0.306337	0.120838	0.25665	0.140684	-0.0876403	0.02126	-0.00247276	0.431213	0.00660014	0.516493	-0.00559927
186	-0.0908859	-0.166134	0.0149385	0.198304	0.000824213	1.02373	-0.0760586	-0.0943033	-0.140917	-0.0487737	0.0798828	-0.056252	0.0523863	0.354112	0.0939369	0.494834	-0.0955781	0.201961	0.0118633	-0.0268856	-0.0231129	0.177636	0.0178922	0.233394	-0.0365434	0.0903814	0.106868	0.17178	-0.0122861	-0.236387	0.0907604	-0.101311	0.059833	0.0569467	0.366242	-0.0551111	0.275152	0.0445981	-0.0261066	0.0639922	0.619753	0.155149	0.391695	-0.086018
187	-0.0264821	-0.152142	-0.0577928	0.114501	-0.029593	1.0955	-0.0852139	-0.0600795	0.192163	-0.120263	-0.035946	-0.0308513	0.0100512	0.402514	0.0489041	0.59552	-0.0522697	0.0408848	-0.0786445	-0.0566509	-0.0664389	-0.124809	0.0757073	0.118334	-0.219494	0.073947	0.057865	0.101563	0.0307304	-0.212405	-0.053829	-0.090855	0.15252	-0.0895645	0.0873127	0.00364404	0.327258	0.0042293	0.300909	0.0939691	0.764322	-0.0595496	0.700837	-0.0789485
188	-0.0194889	0.0426061	0.0736985	-0.00553101	-0.0767986	1.00424	-0.0660092	0.206095	-0.0589414	0.142324	-0.0657422	-0.0028689	0.0547841	0.333838	-0.0719447	0.263178	-0.0528622	0.215983	-0.0978052	-0.0687107	-0.097274	0.133383	0.126738	-0.0710509	0.124789	-0.0114378	0.0511744	0.15997	0.138473	-0.147929	-0.0283096	0.15893	0.0925692	-0.0294443	0.307066	0.00944492	0.164882	0.114623	0.119249	-0.0735149	0.722211	-0.00619437	0.406942	0.0172643
189	0.0168502	-0.0951487	-0.122546	0.00387733	0.0263393	0.883473	0.04335	0.110781	-0.0811937	0.126368	-0.0818859	-0.0190463	0.032961	0.10863	-0.0721269	0.725994	0.0546981	0.157427	-0.226431	-0.0487931	-0.173946	0.108377	-0.0178107	0.089254	0.0886922	-0.088082	0.0555892	0.0617641	-0.0700652	-0.15104	-0.039385	0.083811	0.0307725	0.0923333	0.0840973	0.00432137	0.0825802	0.0504637	-0.0618963	0.0821986	0.6093	0.15362	0.534165	0.118205
190	-0.017209	-0.162732	-0.192521	0.0313102	-0.0681064	1.42465	0.153968	0.193011	-0.0275946	0.0683125	-0.0378371	0.0135395	-0.113693	0.328511	-0.032685	0.522289	-0.0435604	0.0740447	0.0134882	-0.110337	-0.0454953	0.0454108	0.146771	0.0324803	-0.0769465	-0.016661	0.107896	0.0494683	-0.0453829	-0.174728	-0.193714	0.00657234	0.0787937	0.240611	0.240188	-0.122154	0.0943024	0.124436	0.110433	0.000146521	0.825338	0.0560485	0.683924	0.00816785
191	0.0248636	-0.118613	-0.0430737	0.0791924	0.140439	1.34686	-0.137708	0.371051	0.0828897	-0.0443373	0.0255833	-0.178775	0.311832	0.186777	0.0594706	0.19238	-0.0807685	-0.117	-0.0318876	-0.0291092	0.226297	0.0867514	-0.170873	0.0738459	-0.0789887	-0.094075	0.07972	0.012883	-0.0188724	-0.140089	-0.0450323	0.00775012	0.0229127	0.273494	0.212771	0.0386666	0.177162	-0.124302	-0.139051	0.111029	0.68448	0.173704	0.426545	-0.0351436
192	-0.0337316	-0.0910455	-0.207282	-0.0862446	0.0117862	1.44676	-0.00881463	0.0196368	0.164162	0.164829	-0.0889361	0.158168	0.134681	0.224587	-0.0620925	0.704799	-0.0662962	0.0430964	-0.00846371	-0.0982553	-0.166712	0.216184	0.0257537	-0.144053	0.11445	-0.0469015	-0.0934842	-0.0872967	0.0320165	-0.136775	0.00198849	-0.0122398	0.189428	0.376742	0.096532	-0.214279	0.311879	0.0264669	0.0306524	-0.028057	0.706157	-0.0935421	0.329017	0.127109
193	0.0746312	-0.0511463	-0.144326	-0.00630932	0.0589505	1.31512	-0.0174825	0.339265	0.241682	0.0219829	-0.0247112	-0.00557144	0.106879	0.388648	0.00486802	0.963411	-0.031708	0.0925206	-0.0699059	-0.119947	-0.192405	0.121038	0.00982411	-0.118423	-0.0529561	0.0762985	0.0528244	0.120793	-0.0780425	-0.111727	-0.118876	-0.133242	0.0367789	-0.182133	0.0253534	-0.0217022	0.0432064	0.283134	-0.0298055	-0.143002	0.43208	-0.0591585	0.402012	0.037761
194	0.0787081	-0.10749	-0.083485	0.00989363	0.0226209	1.49707	-0.0144901	0.189871	0.14385	-0.0474067	0.0873026	0.0147559	0.0520882	0.312384	0.0014429	0.415571	0.197674	0.105268	-0.103669	-0.129898	-0.176399	0.0731026	0.0767061	0.0656305	-0.097081	0.0506028	0.0812285	0.0877449	-0.0139778	-0.225014	-0.055609	-0.00630192	-0.0298	0.0494888	0.0740068	-0.0720297	0.0350131	-0.107544	0.121821	-0.0895005	0.827974	0.0065854	0.589971	0.10129
195	0.0451797	-0.19625	-0.0834809	-0.133757	0.0890049	1.68225	0.204084	0.124819	0.043636	0.227493	0.00949367	0.0671765	0.261906	0.441806	0.123382	0.556229	0.00768157	0.16142	0.171545	0.103515	0.0220759	0.0418291	-0.0178614	0.218974	-0.155577	-0.109719	0.0284219	0.176331	0.126617	0.0703772	0.0166577	-0.198868	0.066444	0.174088	-0.0434982	0.0515966	0.11541	0.128293	0.194643	0.0461211	0.601099	-0.118244	0.78104	0.135093
196	-0.00548792	0.0125507	-0.122692	-0.167047	0.187746	1.30454	0.0594018	0.200582	-0.0764436	-0.0198727	0.0944658	-0.0659153	0.000739494	0.206667	-0.0386795	0.350781	-0.0837042	-0.0545149	0.0674417	-0.0240702	0.0575219	0.0112943	-0.0567834	0.132703	-0.101857	-0.0258709	0.033862	0.0778394	0.11956	-0.0817353	0.14399	-0.0414999	-0.0489891	0.1438	0.260439	0.123266	0.293134	0.000595456	0.141463	-0.0854177	0.499133	-0.0148628	0.77745	-0.0735927
197	-0.00512325	0.000717278	-0.0568015	0.0479043	0.0214989	0.986553	-0.0365405	0.16456	0.0689609	-0.0102579	-0.047138	-0.0226003	-0.0213467	0.230049	-0.134904	0.609549	0.14023	-0.0674798	-0.162326	-0.0102365	0.139737	0.165766	0.0120877	-0.0729444	0.169123	0.0494876	-0.0879468	-0.0404173	0.112193	-0.0523038	0.00107248	-0.0210524	-0.0641731	-0.0185747	0.275089	-0.042611	0.172177	0.115336	0.306663	-0.0569312	0.337713	0.005455	0.466313	0.190014
198	-0.0216006	0.0399806	0.0462607	0.0926266	0.00744486	1.18489	0.0592516	0.214771	0.00537575	-0.0525797	-0.0553495	-0.0683535	-0.0603491	0.0219634	-0.00639881	0.32463	-0.0647206	-0.174687	0.0432107	0.0503008	0.0810347	0.0526323	-0.177168	0.162418	0.166468	0.135909	0.0688913	-0.0423152	0.195579	-0.106413	0.117456	-0.0687004	0.0225734	0.206431	0.188561	0.183106	-0.0303912	0.219934	0.136679	0.017723	0.374821	0.0576946	0.349028	0.0820815
199	0.0463935	-0.120863	0.158625	0.0990902	0.0561624	1.07216	0.0235137	0.0957022	0.0665216	-0.221361	-0.0346714	-0.0250702	-0.0571696	0.136693	0.0457408	0.508705	0.183344	0.0498984	0.0543523	-0.0991623	0.0856798	0.245678	0.05653	0.102039	0.121854	0.0446222	-0.0016284	0.127589	0.0533795	0.0353454	-0.00837535	-0.108996	0.0564133	0.230509	0.170449	0.30782	0.339342	0.0633065	0.0994424	-0.032054	0.227341	0.0215288	0.320884	-0.117396
200	-0.101523	-0.25119	-0.0440665	0.0154627	-0.209075	1.29466	-0.0291383	-0.0112811	0.235978	-0.184296	0.159716	0.0144786	-0.0670721	0.102301	0.0931689	0.502325	0.132076	0.0309433	-0.0274869	0.0449569	0.062492	0.0763647	-0.019651	0.0610385	0.118959	-0.0222162	-0.00802981	0.167496	0.0361506	-0.03894	-0.0795136	-0.0945778	0.16023	0.137863	0.0522221	0.252479	0.0939923	0.102795	0.183004	-0.0272054	0.383052	0.0294562	0.509258	0.00924373
201	0.0260638	-0.0750055	0.0965016	-0.00781807	0.0362694	0.788749	-0.0879059	-0.0237918	0.0127831	-0.0512797	0.0144631	0.0832616	0.0637017	0.125493	0.0766845	0.255623	0.00886443	0.136085	-0.0281762	0.104863	0.0146177	0.0897657	-0.0724239	0.0245536	-0.00341394	-0.0596722	-0.0602318	-0.1739	0.0208697	0.0911142	-0.0686901	0.00680614	-0.0222676	-0.0427069	0.501148	0.373065	0.0849831	0.076007	0.319106	-0.0374973	0.473668	0.0438108	0.464507	0.0990978
202	0.050357	0.0268993	0.27139	-0.00617114	0.10328	1.03303	-0.0757455	0.0448612	0.0384447	-0.0554214	-0.0475805	-0.103213	0.128707	0.108325	0.0256889	0.258457	0.0129331	-0.167917	0.0186357	-0.0183616	-0.0224681	0.133274	-0.0666275	-0.0220101	0.133001	0.0642589	-0.0534145	0.167377	-0.0245624	-0.12979	0.055037	0.0520727	0.0720483	0.0105086	0.158978	0.214649	0.121686	0.137138	0.360091	-0.100183	0.46504	0.0834397	0.280354	0.107463
203	0.0613419	-0.0218687	-0.0141716	0.141135	0.161718	1.26301	-0.0548185	0.118823	-0.0133892	-0.102857	-0.069365	-0.132413	0.154704	0.0995691	-0.00220207	0.293136	0.0479692	0.059719	-0.12188	-0.0766798	-0.0737367	0.0696664	0.159462	-0.028386	0.168823	-0.224978	-0.0402368	-0.0125497	0.169321	-0.0676444	0.166107	0.167835	0.125983	-0.0278217	0.194409	0.223673	0.152559	0.114067	0.202552	-0.0642633	0.30172	0.133499	0.433685	0.0255167
204	0.0459987	0.0894278	-0.11168	0.202786	-0.0304387	0.900878	-0.00343354	0.240196	-0.185	-0.178041	0.184007	-0.141194	0.182949	0.101343	0.0152165	0.291276	0.269021	-0.0300348	0.134154	-0.0168894	0.0720155	0.127358	-0.0213538	0.0830364	0.0866252	-0.19714	0.0341302	-0.0182913	0.0632947	-0.194292	0.104677	-0.0662945	0.209784	-0.0596666	0.347816	0.225604	0.175682	0.0277641	0.236642	0.0966618	0.456223	0.11056	0.357771	0.029851
205	-0.00788656	0.0392357	0.0143974	0.014749	0.0296992	1.22762	0.0480158	0.139293	0.0245243	-0.0533313	0.122668	-0.216067	-0.0562771	0.204884	-0.0231817	0.373903	0.0148152	0.111069	-0.0275869	-0.0454111	-0.0244018	0.00583405	-0.0469427	-0.0522358	0.0788784	0.167434	0.056854	0.0362296	0.16487	-0.250196	0.028863	-0.11629	0.041465	0.118976	0.291073	0.562619	0.283781	0.264601	0.147446	-0.0222296	0.411952	0.0442819	0.565243	0.11174
206	0.0991224	0.0140002	-0.0560655	-0.0401563	-0.142421	1.60634	-0.0133194	0.0331377	0.0275512	-0.0749786	0.366454	-0.132688	0.166053	0.00568327	0.15219	0.285514	-0.0732201	0.121813	-0.0208982	0.075302	-0.0591171	0.119769	-0.20656	0.169075	-0.0204862	0.0328225	0.0265302	-0.119384	0.0455784	-0.0774065	0.138685	0.127474	0.115445	0.141505	0.374194	0.386281	0.0463199	-0.0296236	0.287975	0.119826	0.325621	0.0427005	0.329365	0.149744
207	0.0947363	0.039	-0.102587	0.187256	0.0729231	1.07779	0.255653	0.188486	0.0440168	-0.0514997	0.0948099	-0.0107651	0.259147	0.0611731	0.0820495	0.495883	0.197184	-0.0688591	-0.156787	-0.025652	-0.0721329	0.0286853	0.0424968	-0.00395362	0.0605834	0.00843717	-0.0341059	0.179171	0.151124	-0.0502576	-0.00443635	-0.167395	-0.0945772	0.200131	0.324808	0.109564	0.238611	0.0570107	0.352731	-0.0762832	0.460687	-0.019818	0.423594	0.242017
208	0.0297557	0.0311109	-0.228488	0.0368033	0.0375826	1.29065	0.0953101	-0.038083	0.101216	0.0440958	-0.008933	0.135499	0.147701	0.227322	0.012213	0.235722	0.0497535	0.0388468	-0.156	-0.0405152	0.00274599	0.214234	0.00941369	-0.131116	0.0139223	-0.0874705	-0.0362533	0.0255558	0.0172204	0.152939	-0.0815877	-0.0128702	0.0833718	0.383608	0.353496	0.265153	0.0600992	0.115365	0.184715	-0.0707006	0.360755	0.0504401	0.248286	0.176055
209	-0.0155021	-0.0288687	0.0177444	0.202344	0.193965	1.19903	0.0914908	0.0810242	-0.0555698	0.177359	0.0728322	0.0973098	0.0772763	-0.0346186	-0.0253469	0.218816	0.142086	0.039135	-0.0370989	0.0338855	-0.0343723	0.0798544	0.0188927	0.0421581	-0.0490265	-0.0939921	-0.0272346	0.169198	0.0286903	-0.103396	-0.00413345	-0.0207008	0.114901	0.156837	0.331053	0.399481	0.0330655	0.0991855	0.111275	-0.024881	0.299038	-0.107376	0.17606	0.0447183
210	-0.180945	-0.0356658	-0.108762	0.176468	0.0064951	1.19143	-0.18257	0.226723	-0.106255	-0.0811119	0.0596253	-0.13628	-0.0522235	0.0770913	-0.0298627	0.444987	0.0981085	0.0489517	0.0926431	-0.00679121	0.037633	0.0887661	0.134332	-0.0337605	0.273815	0.280761	0.0191143	0.0483137	0.275662	0.0334281	0.10923	0.183821	0.0443572	0.102943	0.23472	0.525273	0.25197	-0.00389788	0.366366	-0.0623041	0.393797	0.12594	0.286374	0.27122
211	-0.118607	0.0366106	-0.181131	0.136421	0.110878	1.08415	0.0248265	-0.0202373	0.0337971	-0.0918529	-0.122677	0.00182216	0.168227	0.0436431	-0.0108581	0.396067	0.107583	0.0125085	-0.024283	0.00392598	-0.0688224	0.0350498	0.0446059	0.0793624	0.189313	-0.00514246	-0.0917038	-0.128496	0.155867	-0.110562	0.0597995	0.124216	0.00510189	-0.122705	0.317641	0.336099	0.134119	0.0494518	0.34704	-0.000145882	0.348873	-0.104563	-0.00408887	0.295429
212	-0.111708	-0.0489288	-0.208245	0.207465	-0.17534	1.17418	-0.129922	0.112531	-0.0676217	0.00515322	0.0820928	0.0946857	0.0390402	-0.0680089	0.0090664	0.465544	0.0169882	0.167502	-0.140349	-0.0773141	0.0644368	0.156641	0.0615771	-0.0119496	0.270435	-0.046386	0.0653424	0.0973466	0.122039	0.0730687	0.155651	-0.0737435	0.0882823	0.281556	0.223585	0.53116	0.228996	0.203734	0.364652	-0.0221585	0.109164	-0.0670807	0.136102	0.174748
213	-0.0373798	-0.115221	0.0796409	0.264668	-0.0767746	1.15078	0.0343834	-0.0157688	-0.0611523	-0.0267528	0.00766485	0.0164979	0.128958	-0.183442	-0.00135662	0.122632	-0.153656	0.0227829	-0.110033	0.0306807	0.097582	0.0557933	-0.0705032	-0.00140447	0.0546695	0.116723	0.039068	0.12709	-0.014386	0.0126343	0.0134516	0.099468	0.257444	-0.0942538	0.286372	0.0670131	0.105387	0.110119	0.237994	0.0328285	0.344647	0.0395525	0.183985	0.223412
214	-0.017685	-0.000528763	0.019744	0.0252858	-0.00379002	1.20231	0.156907	0.03731	-0.0159521	-0.164241	0.0736735	-0.101009	0.0284891	-0.177536	0.0787634	0.158631	0.0114818	-0.0642202	-0.141049	0.0223569	-0.0273655	0.109275	-0.138471	-0.0625139	-0.00999933	-0.0402994	-0.0935199	-0.115703	-0.114306	-0.0139124	0.00468465	0.0759671	0.0931711	0.0176185	0.211746	0.374586	0.287603	0.181879	0.284965	0.0558647	0.252881	0.0594929	0.150194	0.207125
215	-0.0565762	0.0496941	0.00212358	0.0690014	-0.126328	0.942487	0.215026	-0.0665362	0.251412	-0.12623	0.0801297	-0.0620262	0.110836	-0.0599751	0.055329	0.231703	0.143509	0.0199542	-0.144424	-0.00728444	0.0677554	0.00271755	-0.0607688	0.0616142	0.220618	0.0460904	-0.0740552	0.179959	-0.0520001	-0.00921566	-0.0182591	0.124519	0.0859795	0.0193482	0.293372	0.280055	0.107921	0.141099	0.221579	0.0503298	0.252704	-0.0319825	0.04317	-0.0637822
216	0.0343653	0.0235466	-0.130751	0.213392	-0.0922027	0.933364	-0.0376469	0.0244032	0.0523685	-0.0752214	0.014219	-0.0515718	0.0942432	-0.0167411	0.0352384	0.324481	0.409796	-0.0237061	-0.0703541	0.026242	-0.0370372	0.0904106	-0.0571714	-0.121569	0.245784	0.100042	-0.061227	0.206892	0.195773	-0.0756678	0.113919	0.203364	-0.177908	0.179656	0.271383	0.191178	-0.0389703	0.107206	0.147656	0.014995	0.285042	0.0353204	0.0833653	0.0752383
217	0.0545806	-0.117332	0.013468	0.0863468	-0.054746	0.811143	-0.0964455	0.0813751	0.048681	-0.0618847	-0.128757	-0.197668	-0.000733044	0.101039	-0.0021506	0.118116	0.156993	0.0118827	-0.00816365	0.131027	0.0328193	0.0596566	0.257227	0.0150013	0.076236	0.120888	-0.0137938	0.120264	0.195421	0.00781389	-0.00374367	0.238969	-0.0439884	0.115224	0.220675	0.176876	0.0908437	0.156044	0.34559	0.00110679	0.189014	0.0308317	0.171549	0.208396
218	0.0358028	-0.0839659	-0.170727	0.135472	-0.00212024	0.696353	-0.162989	0.161832	-0.0206039	-0.125979	-0.0603008	-0.181762	-0.0215387	0.0139218	-0.0196488	0.230971	0.149467	-0.0365985	0.0438857	0.11652	-0.047227	0.0770353	0.0695773	0.221828	0.106617	0.0931318	0.0624506	0.0145676	0.0798138	-0.090644	0.0906149	0.118293	-0.156281	-0.0980851	0.325815	0.0249726	0.190661	-0.0488181	0.31967	0.101774	0.193166	0.137365	0.280727	0.285681
219	-0.0645937	-0.0545337	-0.214767	0.288186	-0.172018	0.959261	-0.020677	0.203746	0.14801	-0.0798176	-0.0770598	-0.070917	-0.0332987	0.0555911	-0.0117723	0.288466	0.0354857	0.0962413	0.0563811	-0.014913	0.136603	0.082378	0.066302	-0.0873448	0.116503	0.0491614	0.0390212	0.000947469	-0.107388	0.131305	0.0719287	-0.0325317	0.111173	0.0253215	0.341116	0.305081	0.0614852	-0.0100203	0.434672	0.028818	0.269429	0.0944607	0.363835	0.252427
220	-0.0243081	0.00950024	-0.142256	0.11848	-0.0603539	0.970022	0.157485	-0.0319814	0.152102	0.00944359	-0.129888	-0.127624	0.204263	0.0863627	0.0161167	0.240765	-0.00991257	0.044657	0.0999815	0.195566	0.114937	-0.0218985	-0.00395948	-0.111085	-0.130832	0.112219	-0.0602655	0.087992	0.0168879	-0.0336311	-0.02762	0.2495	0.0895474	0.124489	0.366451	0.242041	-0.0285141	0.0930763	0.471491	0.144144	0.401612	0.099639	0.202732	0.122168
221	-0.0246026	0.0549578	0.182668	0.0890496	0.0228825	1.25538	-0.110796	0.102075	0.28055	-0.169014	0.0281631	-0.136142	0.0928949	-0.101669	0.107483	0.226999	0.0593745	0.0263862	-0.141144	0.0313061	0.072013	0.147828	-0.0286028	0.0993861	-0.0121735	0.288503	-0.0464384	0.0605857	-0.0918459	-0.0342082	-0.00480711	0.0490272	-0.0105493	0.233262	0.300027	0.357483	0.213135	0.0770696	0.389533	0.0445618	0.289679	0.0853959	0.251716	-0.0193988
222	-0.0668615	0.0504861	0.161066	0.0469122	-0.0779556	0.999395	-0.0539546	0.167241	0.0844277	0.0307254	-0.0178102	-0.0793992	0.116176	-0.146267	0.00891586	0.302831	-0.0108666	0.0392673	-0.0525444	-0.0818401	-0.021723	0.106448	0.0334233	0.071832	0.13862	-0.112009	0.0637918	0.0681558	-0.0188574	0.165404	0.183117	-0.120425	0.0101895	0.0148521	0.318004	0.427243	0.0772617	0.176582	0.318334	0.114644	0.222039	-0.0879477	0.338844	0.229379
223	0.00154063	-0.0524201	0.00230567	0.198108	-0.141419	1.04908	0.0347848	0.250734	0.0512808	-0.211796	0.0296134	-0.0899278	0.258913	-0.00948514	0.119004	0.245106	-0.0633164	0.0550014	-0.045182	0.183077	0.00131037	0.0143117	0.0338398	-0.0326241	0.0451413	0.248736	0.0627111	0.00893653	0.00441524	0.203237	0.0794764	-0.0259157	-0.0275329	0.217771	0.315447	0.458686	-0.0380942	0.224826	0.265845	0.174316	0.13844	0.105225	0.342424	0.329993
224	0.000777234	-0.00361451	-0.0582105	-0.0118354	0.067486	1.16568	0.202309	0.144191	0.0817941	-0.00472371	-0.00165841	-0.112321	0.20831	-0.121245	0.00270958	0.30666	0.254092	0.100111	0.0202374	-0.21172	0.120579	0.106419	0.0478627	0.0514508	0.0508557	0.13039	-0.0293032	-0.0875465	0.241309	-0.104925	0.0905012	0.195264	-0.0165091	0.185361	0.0547969	0.0724303	0.279118	0.0534146	0.0180871	0.0620084	0.194789	0.0745662	0.244846	0.222018
225	-0.00892951	0.0658827	0.0559995	0.0575279	-0.0733947	0.899916	0.084123	-0.14358	-0.0961193	-0.0150198	0.0328957	-0.11294	0.198019	-0.0652309	0.156638	0.411685	-0.0804566	-0.017927	0.0399482	0.0410837	0.0971327	0.185979	-0.155865	-0.151119	0.211787	0.0652419	-0.0142815	-0.0476217	0.0316717	-0.0216499	0.108016	0.0314993	-0.14375	0.0709643	0.194149	0.444176	-0.0326919	0.0734959	0.134479	0.199271	0.0992445	0.0472758	0.141426	0.119376
226	0.0625792	-0.0646246	0.0224068	0.034144	0.098066	0.951919	0.0945704	-0.00876872	-0.0388381	-0.083998	0.0914936	-0.146754	0.0332428	-0.0365726	0.0976944	0.0866801	0.233256	0.0453974	-0.246594	0.00517291	0.0576094	0.158037	0.0117086	-0.145042	0.254729	0.141901	-0.045818	0.0721429	-0.00419034	0.059173	-0.0225874	0.0858748	0.111467	-0.0744775	0.0974235	0.236819	0.0511845	0.0757489	0.0404901	0.140262	0.0643755	0.103048	0.0599296	0.00487468
227	0.0932609	0.0576489	0.0346378	0.0869136	0.0586689	1.28685	0.0750226	0.220612	0.00641018	0.192357	-0.00755359	-0.128923	-0.0608772	-0.0694685	-0.00740552	0.431977	-0.00267544	0.00908902	-0.143605	0.0958858	0.00809238	0.101857	0.0302182	-0.17535	0.117484	0.230762	-0.0641864	0.0927977	0.17401	0.147739	-0.00226026	0.017147	-0.072944	-0.0712151	0.145289	0.211999	0.0919956	-0.0199462	0.177392	0.0693528	0.0734379	0.134355	0.0241779	0.0244408
228	0.0448981	0.00838411	0.0212815	0.267281	0.102527	1.08389	0.0602545	-0.0626111	0.0153239	0.0252278	0.129879	-0.116932	0.0348947	-0.0158236	0.0584607	0.307458	0.0770319	0.0172135	-0.0962975	-0.0299674	-0.199201	0.141993	0.0629561	-0.000170145	-0.0337402	0.0811766	-0.0524855	-0.00899322	0.141838	0.258808	0.0536106	-0.03745	-0.0740264	0.066444	0.234244	0.315686	0.198512	0.21092	0.350581	0.183595	-0.0297322	0.0488887	0.195153	0.103047
229	-0.0247647	0.15172	-0.203095	-0.0702506	0.0452299	0.783184	0.0326747	0.0086603	-0.0559264	0.0177628	-0.0594413	-0.00756198	0.106692	-0.0212734	-0.107505	0.230238	-0.13987	0.0620187	0.0211735	-0.0122437	-0.0581285	0.00210398	0.00270298	-0.061788	-0.0495182	0.126349	0.0581673	-0.0325764	-0.058883	0.236998	0.0130383	0.00211798	-0.0726614	-0.0574469	0.0359854	0.222189	-0.0177006	0.105582	0.204632	-0.114831	0.423197	0.169624	0.142425	0.310058
230	-0.0546289	0.161223	0.0529426	0.0706663	-0.0671464	0.774329	-0.101167	0.0658568	-0.0520341	-0.0766378	-0.0424577	0.00653653	0.0215713	0.0433568	-0.0618315	0.10029	0.0590361	0.0392637	-0.138131	-0.0388469	0.175304	0.0342094	-0.0640524	0.0764898	0.0434994	0.140091	-0.0782363	0.0552687	-0.0360727	0.488327	0.0421678	0.0410335	-0.0216682	0.1208	0.222762	0.0936558	-0.137971	-0.0105495	0.246936	-0.0469512	0.122558	0.100686	0.141636	0.18451
231	0.023894	-0.132393	-0.086216	-0.0503124	-0.154008	0.857574	0.130037	-0.0629298	-0.139263	-0.135645	-0.057717	-0.0217769	-0.0724195	0.132624	-0.0609215	0.25813	0.103351	-0.144056	0.105845	-0.083624	-0.0959633	0.184688	0.11555	0.0290023	0.141036	0.201221	0.0820567	0.0752957	0.0818429	0.4105	0.0269926	0.0729808	0.0777484	0.327434	0.176862	0.249804	0.0762644	0.180405	0.179106	-0.0754221	0.217731	0.155403	0.158498	0.252225
232	0.0772869	-0.00401234	-0.0710877	-0.0139331	-0.0609329	1.03699	0.0776459	0.225545	-0.0447976	-0.0138223	0.0699655	0.0361117	0.192587	0.133403	-0.112656	0.25981	0.0508197	0.0682759	-0.152213	-0.0497095	0.0350938	0.115102	0.105338	-0.0508106	0.0313576	-0.011734	0.020175	-0.111577	-0.0111966	0.238927	-0.022588	-0.0802046	0.135975	-0.0393554	0.0801034	0.429875	0.0208211	0.0706267	0.0780147	0.135876	0.115431	0.127764	0.203496	0.391435
233	0.113669	0.0334727	-0.170225	0.0552772	-0.0434856	0.81492	0.0362767	0.140968	0.136573	-0.0887858	0.141682	-0.114103	0.0589655	0.125595	0.201593	0.207439	-0.134848	0.0780202	0.107625	-0.126554	-0.0797377	0.118102	-0.093515	0.0511881	0.0576761	-0.0783581	0.0111995	-0.0511313	0.0311028	0.0750568	0.121269	0.155869	-0.209208	0.0806267	0.0555672	0.196857	0.121295	0.12841	0.0586622	-0.0409739	0.0579612	0.157025	0.223451	0.419614
234	0.0505856	-0.144339	-0.0450284	0.142308	-0.0634056	0.554949	-0.0541623	0.0447336	0.0247665	0.0205279	0.115394	0.0950682	0.259182	0.0711523	0.0933815	0.237077	-0.0159127	-0.0807652	0.118535	-0.0841747	-0.138294	-0.0171402	0.0386908	-0.0197286	0.0707932	0.218148	0.0928919	-0.0754506	0.10276	0.223818	-0.13906	-0.0626173	0.0123415	0.262109	0.0661086	0.0865398	0.14224	0.347724	0.090817	0.0686088	0.119326	0.095504	0.247558	0.393442
235	-0.0154129	-0.0119036	-0.145649	0.234029	0.162103	0.952206	0.0485681	0.116726	-0.0982118	0.112545	0.106963	-0.0374749	0.0662744	-0.0021568	0.0934725	0.381917	0.0236015	-0.0510999	0.081744	0.211537	0.0291781	0.0837663	-0.0586454	0.0310131	-0.0881238	0.116531	0.129023	0.126312	-0.0686102	0.305538	-0.0107252	0.0360929	0.1179	0.119114	0.136386	0.101475	0.0271896	-0.0237868	0.123699	3.36424e-05	0.130731	0.0588153	0.0526744	0.260566
236	-0.00896936	0.0366811	-0.0821779	0.0813194	-0.0935532	0.996882	0.117151	0.128529	-0.0562534	0.0346733	-0.0661781	-0.110051	0.29544	0.102636	0.143907	0.134938	-0.103069	0.00196202	0.011907	0.057739	0.0730099	0.310508	-0.0174823	-0.0218913	0.098824	0	-0.0427363	-0.1278	-0.0130027	0.467668	0.220242	0.0106499	-0.0894374	0.0174654	0.28803	0.105627	0.00291596	0.126226	0.0360083	0.146361	0.221439	0.0131718	-0.0548085	0.214422
237	-0.0689848	-0.0399828	0.0848113	-0.130623	0.00983843	0.886496	-0.0167219	0.100927	0.284664	0.0820603	-0.115604	0.0222612	-0.0491855	-0.0504155	0.0932648	0.137619	-0.019817	0.0502995	-0.0601498	0.0465777	0.113042	0.139628	-0.0506211	-0.110048	0.158989	0.15708	-0.0894527	0.0425898	-0.0664037	0.216924	-0.119878	0.142555	0.0676738	0.0994865	0.0816306	0.298944	0.0252516	0.154482	0.193045	-0.0750936	0.114166	0.045142	0.025762	0.153211
238	0.0292005	-0.0279268	0.113132	0.126368	0.0891603	1.07104	0.0486172	0.130802	0.0759778	-0.136041	-0.0996256	0.151585	0.0661543	0.182771	-0.0696963	-0.0590219	-0.0185905	0.162958	0.145387	-0.0431857	0.129857	0.000709539	-0.0445288	0.0148418	0.0279017	-0.0757548	-0.082136	-0.106173	0.0636008	0.426721	0.137574	0.172398	-0.124938	0.006563	0.0328197	0.349302	0.121259	0.0938392	0.0851113	0.266645	0.191525	0.0333089	0.0761118	0.128636
239	-0.0111604	-0.16039	0.169779	0.100057	0.0288649	1.3711	0.0218968	-0.00666175	0.0263187	0.0327141	0.103941	-0.0129353	-0.0223175	-0.0692218	0.303777	0.124464	-0.148942	-0.0847111	0.116404	-0.104258	-0.0668634	0.13043	0.0987587	0.0763149	0.0931264	0.0779624	0.147269	0.173839	0.116748	0.610857	0.0201661	-0.0176592	0.167093	0.0968327	0.091254	0.293685	-0.0180019	0.0129729	-0.0615253	0.0916576	0.105452	-0.0344791	0.222662	0.207541
240	0.0251728	-0.0198978	-0.105075	-0.0768844	-0.142619	1.04786	0.104785	0.149667	-0.144359	0.0843803	-0.0459682	0.0824911	0.159041	0.0679165	0.0857634	0.177677	0.145447	0.0113258	-0.0471144	0.0986191	0.0403797	-0.0222407	-0.0288463	0.013443	-0.0409896	0.104276	-0.139351	-0.0269942	-0.0877504	0.645584	-0.147208	-0.0245429	0.144564	0.232241	0.0710703	0.225195	-0.0222713	0.123572	0.0915741	0.222152	0.142732	0.244478	0.165886	0.196723
241	-0.0548432	-0.0890485	-0.124761	0.0238774	0.07384	0.700198	0.021796	0.0997237	-0.0947155	-0.0253723	0.146922	-0.00853541	0.143397	0.0557928	0.268331	0.242848	-0.0339579	-0.0705498	-0.0789511	0.13195	0.0515548	0.185519	0.047236	-0.00630178	0.132846	0.172451	-0.101884	0.0346516	0.178325	0.640788	0.0475362	-0.00599367	-0.00723067	-0.078647	0.158385	0.224135	-0.0316765	0.122802	0.086766	0.0650038	0.281512	0.0800051	0.248878	0.206407
242	-0.0112215	-0.0886343	-0.0274616	-0.0207059	0.00856533	0.806897	0.106502	0.00486482	0.0484761	-0.162385	0.0703128	0.00208184	-0.0771726	0.0591765	0.210877	0.102052	0.100987	0.131285	0.190039	-0.00405486	0	0.0891698	-0.0565766	-0.106722	0.108355	0.0689936	-0.0181385	-0.0357672	0.133019	0.465266	-0.0527935	-0.0683538	-0.0435154	0.192542	-0.0530846	0.44045	-0.0922848	0.0754111	0.0420549	0.189925	0.189904	0.12217	0.118933	0.20027
243	-0.026461	-0.0227818	0.0193939	0.0589829	-0.038651	0.99657	0.0293554	0.0981273	0.0750922	0.00541743	0.0144333	-0.192693	0.305839	0.0367664	0.442312	0.121842	0.145934	-0.0945256	-0.0447674	0.139687	0.0508668	0.131128	0.030309	0.0118642	0.0772765	0.00296536	-0.0790276	0.154912	0.167072	0.590028	-0.0867942	0.019569	-0.0269663	-0.0212089	0.265649	0.16459	0.248257	-0.0740309	0.205996	-0.0528955	-0.0364335	0.0312577	0.0654122	0.338976
244	-0.0118346	-0.063573	-0.136092	-0.0563395	0.0060059	0.91551	0.127879	-0.0635406	0.189623	-0.0758278	-0.00578213	-0.152983	0.102612	0.00443917	0.34384	0.18336	0.284178	0.1465	-0.0197398	-0.0492602	0.0596529	-0.068025	-0.126454	-0.0290136	0.042283	0.0024052	0.0520757	-0.0722518	-0.0377058	0.484424	0.138883	0.0834953	-0.0194005	0.414192	0.214792	0.211863	0.163312	-0.032565	0.081713	-0.0858978	0.332084	-0.00900165	0.217373	0.248643
245	-0.0384291	0.0627342	-0.00886735	0.00347817	0.198615	0.826996	-0.0229829	0.132062	-0.110137	-0.12624	0.165686	-0.0793511	0.0660542	-0.0976263	0.372067	0.142532	0.146095	-0.0244672	-0.0928948	0.00944083	0.0175458	0.00501595	0.237029	0.0302857	0.026814	0.0223335	0.0117344	0.144409	-0.0245982	0.820787	-0.0340648	0.211336	-0.0508324	0.0528142	0.0277589	0.152307	0.0948099	-0.175453	-0.0132049	0.0543876	0.127811	0.132818	0.118723	0.20603
246	-0.0222835	0.0555498	-0.106797	0.0964501	-0.147267	0.699219	0.00991653	-0.0200737	0.272448	0.0920615	0.237578	0.0609445	0.196592	0.0702156	0.360623	0.160081	0.0830444	-0.0475229	-0.0158079	0.0859892	-0.0209104	-0.0167211	-0.0381261	-0.00684711	0.0972108	0.137316	0.0192406	-0.108492	-0.0691192	0.554406	-0.0679293	-0.0135788	-0.0144318	-0.00300585	-0.0132003	0.0430016	-0.118273	0.00108982	-0.027769	-0.0607303	0.385392	0.200589	0.0816789	0.236122
247	0.015753	-0.149203	-0.0646619	0.0852483	-0.03004	0.679002	0.119411	0.370794	0.00031549	0.092198	0.0803011	0.0050179	0.141303	0.255079	0.517924	0.311784	-0.13674	-0.0129387	-0.101597	0.0188246	0.101806	0.126471	-0.0950171	-0.0420034	0.0813297	-0.0439642	-0.160604	-0.136078	0.0289794	0.630374	0.0472025	0.040394	0.108096	0.282959	0.124401	0.176444	0.0401938	0.071871	-0.0715178	-0.152069	0.0182364	0.255806	0.129847	0.141782
248	0.0167814	0.0635648	0.038941	-0.119786	-0.115828	0.767465	-0.0151663	0.120947	0.026693	-0.0317978	0.0419945	0.0388732	-0.00565136	0.301416	0.546269	0.188154	-0.0689891	-0.0340927	0.0872002	0.18335	-0.0230165	0.0367733	0.0587526	-0.0499018	-0.00394954	0.197714	-0.0592146	0.0416255	-0.0277561	0.622118	-0.0190102	0.164023	-0.0498021	-0.0777298	0.10463	0.155709	0.0698734	-0.179685	-0.0899476	-0.055602	0.21761	0.0586359	0.163639	0.0744623
249	0.044206	-0.0642838	0.109608	-0.0882657	0.0761131	0.883767	0.146268	0.00925296	-0.0212188	-0.0598507	-0.0177177	-0.101803	0.228376	0.186869	0.145652	0.250501	0.0948855	0.0139905	-0.238046	-0.0422692	-0.0036462	0.118531	0.114996	0.0271589	0.0463907	-0.0173259	-0.0424613	-0.00222511	0.0493051	0.702325	0.135877	0.0247119	0.181857	-0.084903	-0.00782683	0.274503	0.0973437	-0.0073436	0.0728732	-0.0838957	0.0362332	0.104188	0.161071	-0.019632
250	0.0211287	-0.0529617	-0.152158	0.0538014	0.0543108	0.929731	-0.059193	0.382895	0.0350988	-0.095321	0.0790729	-0.172431	0.109222	0.178167	0.199315	0.258785	-0.121976	0.0223917	-0.187439	0.100463	0.0265791	0.128127	0.0390084	0.0119487	-0.0144796	0.163731	-0.139416	-0.0448984	0.0629846	0.361264	0.0921369	0.0241217	0.0338182	0.311855	0.067556	-0.0286472	-0.0293599	0.150662	0.0322062	0.0925622	0.196281	-0.193068	0.246618	0.158661
251	0.0135619	-0.0808017	-0.194896	0.109989	0.0348636	0.761139	0.00122967	-0.090777	0.0437943	-0.112705	0.0019123	-0.00851567	0.178591	0.231717	0.310316	0.0564023	0.00880214	-0.068695	0.234579	-0.0711579	0.145576	0.158746	-0.0253859	0.133142	0.00453257	0.116045	-0.134835	0.033215	-0.0758932	0.724427	-0.0269086	-0.138578	0.125323	0.0737397	0.0303878	0.128333	0.0244082	-0.0692684	-0.00681618	0.0135716	0.0928098	0.0510918	0.0770172	0.314298
252	0.0986122	0.0736664	-0.135799	0.141198	-0.21539	0.725159	0.0681842	0.00198592	0.104072	0.105775	0.184298	-0.211299	0.0979312	0.290578	0.492814	0.10155	0.128982	-0.071481	-0.0868655	-0.0310858	0.0438321	0.0800366	0.0695642	0.0593412	0.130458	0.237635	-0.0508261	-0.0344195	0.0229524	0.482868	0.0468885	-0.0586223	-0.0650936	-0.0329024	0.156007	0.0873364	0.159417	0.032205	0.115515	0.223682	0.287657	0.0954285	0.0681143	0.265444
253	0.063572	-0.110334	-0.0191034	-0.0596022	-0.0403344	0.77658	-0.109449	-0.0635769	0.155289	0.0971052	-0.0304348	-0.124497	-0.116285	0.485869	0.318282	0.172804	-0.0921341	-0.110558	-0.203083	-0.00529955	-0.0357361	0.0308621	-0.118131	0.0431849	0.0168068	-0.0187125	0.00356613	0.0968337	0.03163	0.238355	0.216063	0.0802248	0.0587183	0.00236478	0.0188894	0.254751	0.214428	-0.154425	0.0821461	-0.0637041	0.0675301	0.241442	0.150319	0.185605
254	0.00924311	0.0209178	0.0297612	0.156187	-0.00663515	0.945945	0.138061	0.17186	0.0499091	-0.138481	0.059851	-0.195615	0.0608927	0.330264	0.504033	0.332516	-0.110496	0.0939606	-0.0238274	0.16277	0.0468082	0.143257	-0.0600064	-0.0310131	0.321072	0.0692829	0.012684	0.0120219	0.00527931	0.500322	-0.0103561	0.0399229	0.0430927	-0.0679917	-0.0484878	0.0112519	0.099811	-0.00601859	0.0747687	0.0832092	0.214996	0.295319	0.071723	0.298139
255	-0.00330117	0.0306027	-0.0586809	0.177528	0.0555108	0.90655	0.29867	-0.0442131	0.00257626	-0.0607041	0.072982	-0.00165508	0.111812	0.123592	0.176954	0.0836852	-0.0233265	-0.117224	-0.0635547	-0.000666168	-0.00658558	0.081479	-0.00669782	0.101778	-0.0421797	0.0813175	-0.138047	0.123562	0.0121735	0.262027	0.093947	-0.0183627	0.113154	-0.10629	-0.0296918	0.0341492	-0.0592006	0.0613068	-0.0679063	0.129454	0.130898	0.165997	0.187879	0.284838
256	-0.025712	-0.0521686	-0.0495873	0.00658969	-0.0284877	0.737849	-0.0626363	0.105522	0.110333	-0.0870094	0.253585	-0.046173	-0.0204334	0.466255	0.108784	0.0215111	0.0481368	-0.0117504	-0.135544	-0.0956622	-0.134075	0.070059	0.0291309	0.236426	0.0664549	0.0581506	-0.037864	0.0911135	-0.0940782	0.247188	-0.0424177	0.12088	0.165529	-0.0631363	-0.0322146	0.0559908	0.0924158	-0.0167357	0.0570625	0.212948	0.189963	0.025838	0.229841	0.242529
257	-0.00255432	0.00350593	-0.12848	0.171331	0.130082	0.762201	0.186714	0.11686	-0.0274396	-0.155335	-0.0750092	0.250103	0.133639	0.223247	0.155518	0.127107	-0.0923899	0.148776	-0.0703449	0.032353	0.0367982	0.194357	0.0336903	-0.0293844	0.0172755	0.160915	-0.0765171	-0.121672	-0.0153508	0.310975	-0.0197759	0.0916329	0.353966	-0.0391586	0.148442	-0.0682652	-0.00294513	0.109301	-0.0134053	-0.0171965	0.149616	0.10121	0.265421	0.147622
258	0.0367164	-0.0532182	-0.0513673	-0.0973348	-0.165359	0.343403	0.129693	0.142889	0.257544	0.0399998	0.00993515	-0.043214	0.180386	0.0797572	0.235098	0.0744909	-0.104018	0.115054	-0.226223	0.264041	-0.00309388	0.123028	-0.0172344	0.0905708	0.19054	0.156647	-0.0278738	0.188914	-0.0311506	0.48273	-0.0447854	-0.106332	0.123815	0.081594	-0.0411633	0.191099	0.0720529	-0.00873778	0.0682417	0.178743	0.0485625	0.0265526	0.257816	0.239231
259	0.119004	-0.0420202	-0.00348866	0.0590539	-0.0241311	0.691235	-0.0505665	0.064594	-0.124236	-0.0444107	-0.111448	-0.0183408	0.420992	0.32655	0.422849	0.13115	0.224523	-0.0308092	-0.00260521	-0.0721607	-0.130505	-0.0284036	0.151747	-0.021054	0.0596659	0.103865	0.00995077	-0.0892652	-0.0437263	0.314589	0.125269	-0.0541782	0.104616	0.115159	-0.0592556	-0.00646228	0.0577599	0.0454472	-0.0688717	0.0502735	0.151358	0.0610317	0.177466	0.040348
260	0.084697	0.013977	-0.0923755	0.0519502	0.101873	0.757446	-0.0841405	0.0575845	-0.0831035	-0.183109	-0.0433099	-0.0845019	0.0709028	0.304135	0.188157	0.131521	0.177622	0.0362209	0.130709	0.00656843	-0.128201	-0.0207381	0.0401422	-0.0357877	-0.0558438	-0.081525	0.0914666	0.0110059	-0.0946972	0.457134	-0.020012	0.060125	0.0713553	0.066729	-0.0642338	0.0787622	0.135474	0.0353616	-0.0748368	-0.0855947	0.110662	0.000666131	0.173221	0.0691443
261	0.0575951	0.106138	0.100514	-0.021351	-0.115908	0.445198	-0.0267337	0.0126379	-0.0376696	-0.0885476	0.155678	0.0949232	0.188647	0.0607378	0.115259	0.0515444	-0.0390862	0.0790031	-0.0200483	-0.108811	-0.031342	0.0403758	-0.0680328	-0.0292655	0.0497189	0.00501208	-0.148347	-0.0255406	-0.0572725	0.564117	0.0504922	0.424638	-0.0401669	0.102192	0.163732	-0.0205252	0.157444	-0.110709	-0.0266269	0.0371169	0.0878786	0.0790035	0.0323661	0.1501
262	0.0149389	0.250958	-0.091218	0.00296112	0.0143181	0.699981	0.186926	0.116125	-0.00237507	-0.00548494	0.00647079	-0.0728225	-0.0264912	0.133916	0.0464607	-0.010455	-0.0417728	0.047017	0.00640212	0.176147	-0.114535	-0.0544783	-0.040689	0.106236	0.0232646	0.0875086	0.0127521	0.0450602	-0.122682	0.479938	-0.0104043	0.0415365	0.268074	0.320931	0.0457685	0.300216	0.0725232	0.0297196	0.0663431	0.161189	0.0199675	0.168256	0.0911056	0.23331
263	-0.0163194	0.179701	-0.0171622	-0.0388944	0.221063	0.738138	0.137446	0.13534	-0.118033	0.0356665	0.0393627	0.00495932	0.0689069	0.0318635	0.241915	0.0231529	0.0840364	0.0788899	0.00401276	-0.030142	-0.0282128	0.0869126	0.113118	-0.0390358	-0.000934638	-0.011235	-0.0165971	0.130243	0.0888284	0.733563	0.0339217	0.187405	0.0917482	0.209115	0.106419	0.079145	0.101945	-0.0298665	0.00554066	0.157379	0.130379	0.12634	0.079942	0.139214
264	0.0249978	-0.205517	0.0392677	0.00811614	-0.0832964	0.462365	-0.00764981	0.198222	0.036954	-0.0739221	-0.0595609	-0.0236445	0.162389	0.106521	0.299526	0.101815	0.0995556	0.231037	-0.0244097	-0.054359	-0.0683765	0.09843	0.0752054	-0.0139177	-0.00913629	0.0927654	-0.00157678	0.0583164	-0.0751719	0.342371	-0.139052	0.110249	0.188468	0.0122623	-0.0431195	0.062404	0.0133155	0.0883477	-0.0592168	-0.0324301	0.126085	0.133307	0.0975	0.0926054
265	0.00770802	-0.0751779	-0.010009	-0.104891	0.14706	0.642186	-0.260193	-0.0693657	0.102254	0.245968	-0.0359328	-0.00231895	0.0823936	0.0417755	0.188575	0.127648	0.0845612	0.11795	0.184857	0.132385	-0.0119181	0.0776877	0.0110162	-0.0166175	-0.147163	0.0154317	0.0947021	0.0264458	0.0628512	0.47805	0.0925007	0.123077	0.320169	0.203373	0.024622	-0.0985546	0.129274	-0.0467855	-0.0589319	0.0302589	0.110784	0.0389034	0.115526	0.252069
266	0.0256006	0.0506704	0.00397507	0.149919	-0.1271	0.603796	-0.0919436	0.0205877	0.00452742	0.0030302	-0.0472378	-0.0880372	0.138146	0.293383	0.21525	0.166835	-0.0172743	0.122094	0.0367936	-0.0548077	-0.0937676	0.134886	-0.0104136	-0.0241377	0.0348542	0.105562	-0.0832569	0.12437	-0.00499917	0.400613	-0.00710693	0.090075	0.180447	0.190602	0.0196547	-0.135834	-0.015913	0.110262	-0.146952	-0.0528606	0.0377128	-0.0286936	0.112561	0.115918
267	0.0658254	0.0427155	-0.0327086	0.0936299	-0.0481957	0.55939	-0.0456518	0.0992712	0.0604225	-0.0293295	-0.0249307	0.0868104	0.100377	0.253678	0.118714	0.109339	-0.0136868	0.0768948	0.132155	0.0333183	-0.0540973	0.122021	-0.0755522	0.0132127	0.206129	0.0344912	-0.000123055	0.0355625	0.0689922	0.296426	0.0373296	0.0277667	0.116803	0.212693	0.13747	-0.051828	-0.128164	0.0416933	-0.0875565	-0.0759019	0.247581	-0.061045	0.0395665	0.0130373
268	-0.00929722	-0.169388	-0.0309092	0.0129182	0.220529	0.452452	0.0616614	0.158018	-0.064581	0.0773157	-0.134334	0.0235039	-0.0648963	-0.01241	0.220127	0.101252	-0.00430041	0.0399821	0.18948	0.0751497	0.0469407	0.158831	0.00887189	0.196997	-0.118493	-0.0332608	0.0209713	0.110899	-0.0496257	0.236989	-0.136219	0.0585723	0.272727	0.414285	-0.100323	0.0700517	-0.181957	0.167565	-0.200362	-0.0858562	0.340684	-0.0400567	0.00244056	0.027209
269	-0.00296654	-0.102371	0.0234379	-0.110462	-0.233532	1.06829	-0.0231077	0.11215	0.448317	0.0921718	-0.0331084	-0.0337165	0.038372	0.0717507	-0.0309182	0.0844917	-0.0514273	-0.0269212	0.0453476	-0.0702174	0.0868318	0.0133172	0.231538	0.0377267	0.0358538	0.0330075	0.0486987	-0.0940094	-0.0868612	0.14342	0.0389854	-0.0145467	0.0832078	0.0426753	-0.0711577	-0.107754	0.0290405	-0.00595951	-0.100185	0.0886976	0.298447	0.0561049	0.231264	0.0937037
270	0.0387657	-0.0504134	-0.0238796	-0.094225	0.0381523	0.729705	-0.204117	0.43389	0.159195	0.130479	-0.0310103	0.0584504	0.0545024	0.142551	0.219171	0.172684	0.162961	0.0161142	-0.14137	-0.031644	-0.0174096	0.161292	0.0722637	-0.118233	0.162197	0.0767689	-0.075178	0.125195	0.0139384	0.197455	0.0818747	-0.0450171	-0.0628044	0.0152577	-0.0735269	-0.0141778	0.174721	-0.00205527	-0.27899	-0.0463754	0.431596	-0.0234153	0.266286	0.215179
271	0.0891957	-0.0577007	-0.10666	-0.0191722	-0.205173	0.733052	-0.0213899	0.0381493	0.268721	-0.00779698	-0.00624872	-0.131905	-0.00700115	-0.0111114	0.0687555	0.109255	0.066433	0.0858846	0.0974252	0.0761043	0.0411532	0.0559176	0.125724	0.00271986	0.0461533	0.0191336	0.112156	0.00896664	0.0199173	0.164396	-0.0472758	-0.0782812	0.125492	0.261586	0.031815	0.0870296	-0.0498991	0.300504	0.0086746	0.113625	0.273287	-0.0111186	0.232662	0.0873306
272	0.00142961	-0.0849147	-0.050453	-0.0429076	0.0590469	0.574611	-0.197158	-0.0575929	0.05495	0.00959831	0.16291	-0.134775	0.128479	0.0109134	0.210642	0.262582	0.151951	0.0288313	0.0468894	0.160122	0.197559	0.0983775	-0.0467203	0.111334	0.177679	-0.0671168	-0.0199435	0.0355794	0.0729308	0.50512	0.113793	0.00319253	0.053633	-0.0899154	0.169722	0.0830422	-0.0142975	0.110769	0.0242857	0.109131	0.182633	0.176333	0.10342	0.169718
273	0.00224435	-0.128399	-0.0339543	-0.0208401	0.0389239	0.595954	-0.0468196	0.29039	0.047456	0.0984647	0.058572	-0.0265269	0.102558	0.12011	0.200443	-0.0779922	0.056261	-0.125586	0.20407	0.106416	0.119536	0.052429	-0.00347583	-0.0147117	0.186366	0.0808661	-0.0656256	-0.0792824	-0.137951	0.306424	-0.0239894	-0.083228	0.192428	0.322077	-0.0167287	0.0518091	0.0460121	0.0894085	0.0875895	0.102865	0.125913	0.305362	0.0437489	-0.0228076
274	0.0737841	-0.149225	0.0219823	-0.154261	-0.0267454	0.756193	-0.173188	0.0810961	0.17053	0.0679753	0.0110286	-0.0761878	0.100577	0.068704	0.175991	0.322144	0.0220909	-0.102024	0.145573	-0.00918378	-0.0350071	0.158531	0.0701983	0.114671	0.061434	0.01014	-0.081684	0.0605022	-0.0455176	0.382993	-0.0952308	0.00392719	0.0126626	0.0903415	0.0221924	0.0419033	0.0515016	-0.0554544	-0.0881649	0.2306	0.0957097	0.234579	-0.0536393	0.0290635
275	0.0604264	-0.129736	-0.0359425	0.11332	0.00589956	0.360267	0.0331421	0.125432	0.298604	0.0442224	0.178123	-0.157572	0.0274435	0.326624	-0.0612565	0.0887911	0.0201524	-0.00238736	-0.0860307	0.0357299	-0.0106397	0.015351	0.0401275	-0.0257484	-0.105429	0.166911	0.0415012	0.0691814	0.07312	-0.0315014	0.0900254	-0.05368	-0.0874499	0.113357	-0.0201799	0.139486	-0.100773	0.00875421	-0.0177019	0.158207	0.36535	0.180518	0.0919288	0.0528456
276	0.0744496	-0.135718	-0.0802599	0.141455	-0.0135875	0.663903	-0.105177	0.0827369	0.134436	-0.072208	0.0792859	0.0304861	0.194265	-0.0129549	0.219463	0.0747321	0.022032	-0.0109311	-0.116294	0.0841473	0	-0.0394442	0.0320457	0.204699	0.00451952	-0.0116104	-0.0602174	0.11696	-0.103654	0.192456	0.0135262	0.030263	0.194958	0.058876	-0.0022772	0.140781	-0.0982512	-0.0162994	-0.169773	0.311213	0.34603	-0.0255567	0.141788	0.0932659
277	0.0786154	-0.0044793	0.216857	0.135704	0.148658	0.603208	-0.0585864	0.511983	0.21584	0.0235936	-0.18674	0.259678	-0.0183148	0.178035	0.11827	0.103178	0.0525687	0.000658041	-0.127444	0.130101	0.017655	0.0632751	0.0698956	-0.107983	0.0541536	-0.203284	0.00584089	-0.043111	0.00248744	-0.0742379	-0.013859	0.15969	-0.0230601	0.3004	-0.0407968	-0.0711603	-0.0145948	-0.010297	-0.133959	0.0199683	0.145254	0.114994	0.0858245	-0.00305971
278	-0.103949	-0.0491124	-0.00239147	-0.0124235	0.00308404	0.46002	-0.0248906	0.124637	0.165361	-0.0695223	0.0104884	0.185821	-0.0391186	-0.0157074	-0.0891647	0.149552	0.00258783	0.0836845	-0.03492	0.103358	-0.0702814	0.0628215	0.131147	-0.015078	-0.00837481	-0.0785242	-0.0310821	0.13967	0.0951738	0.285205	0.249762	0.166318	-0.111004	-0.142059	-0.167213	0.039902	-0.0223522	0.14691	-0.086508	0.355889	0.360262	-0.0259922	0.0817342	-0.0296971
279	-0.0819177	-0.169338	0.0121087	0.28245	0.0288648	0.424319	-0.0141316	0.130595	0.145368	0.111906	0.11406	-0.0109499	0.00480701	0.109237	0.141245	0.261041	-0.0119883	0.163689	0.0525576	-0.0386006	0.0497777	0.0968922	-0.0594449	0.0431096	0.0560141	-0.121603	-0.0299026	-0.0256521	-0.103859	0.079146	-0.0747712	-0.06042	-0.0300247	-0.0128137	-0.170648	0.0679569	0.0269054	0.0510845	-0.26567	0.0228876	0.362464	0.0404044	0.091403	0.0608941
280	-0.111362	-0.137573	-0.0331493	0.16728	0.0773435	0.576272	-0.0454043	0.351027	0.00159893	0.272033	0.0942961	-0.042913	-0.00661491	-0.0344854	0.168251	0.0548907	0.130525	0.115312	0.110907	-0.0923665	0.00636798	0.1982	-0.143135	-0.0333156	-0.114881	0.0326317	0.040128	-0.0373429	-0.0459069	0.223742	0.157952	-0.0102239	0.180647	0.0992639	-0.168769	0.132318	0.0178904	0.117715	-0.180842	0.291405	0.384607	0.111754	-0.00955222	-0.130161
281	-0.145386	-0.172674	-0.0659675	-0.00271716	0.0298523	0.701321	0.013341	0.218057	0.310429	0.170452	-0.0321326	0.0766141	0.0392417	0.180236	0.0928581	0.293473	0.0536095	0.166647	-0.0209835	-0.0875313	0.0577157	0.100093	0.111164	-0.127535	0.0547704	-0.0613453	0.107983	-0.099005	0.000123375	0.26461	-0.0956427	-0.0051754	0.151736	0.00589887	-0.00701677	0.116167	-0.130341	0.0791348	-0.133153	0.194588	0.229663	-0.00844279	0.0524645	-0.144181
282	-0.186932	-0.255169	-0.123673	0.0316482	0.00828193	0.44976	-0.0829531	-0.0382035	0.239615	0.0395508	0.0362774	0.0227326	-0.0461504	0.00593655	-0.0647259	0.154189	0.00402378	0.120096	0.0173442	0.00307425	0.00409843	0.0525416	0.00545082	0.110512	0.079178	-0.0580194	-0.00476348	0.0329142	-0.116574	0.099822	0.0577747	-0.0593326	0.182964	0.156717	0.000489649	0.0390434	-0.0398571	0.0829174	-0.134476	0.18432	0.222004	0.0346101	0.129524	-0.023809
283	-0.0636031	-0.217254	-0.156544	0.126505	-0.0642172	0.614562	-0.0876093	0.0970604	0.0921597	-0.0195101	-0.0521944	-0.163374	-0.114277	0.101443	0.102577	-0.0597169	0.0988047	0.199172	-0.129372	0.123844	0.00397916	0.0462694	-0.0444394	0.202514	-0.0795728	0.0324829	0.0536734	0.0469382	-0.116223	0.301284	-0.0168429	-0.0117657	-0.0410354	-0.142995	-0.0200633	0.0704011	-0.000282119	0.250354	0.030726	0.148644	0.388931	0.110599	0.100102	-0.0541832
284	0.109463	-0.141851	-0.0427376	-0.0157524	-0.116241	0.565934	-0.0021387	0.224882	0.289177	0.278455	-0.0964481	0.0696155	0.0497989	0.140764	0.020734	0.0108527	0.00392175	-0.0511056	-0.0700597	0.152395	-0.122855	-0.00718866	0.0318344	0.256329	0	-0.135993	0.0557936	0.0869901	-0.0724044	-0.0531119	-0.110947	0.0166691	0.104504	0.119892	-0.106026	0.0291748	-0.0127333	0.14557	-0.0159211	0.244987	0.537158	-0.174842	-0.172437	-0.0235926
285	0.122875	-0.0329435	-0.0994969	0.0664938	0.13985	0.273633	-0.0184053	0.146212	0.026828	-0.0118098	-0.072977	0.0364715	-0.243267	0.193586	0.0129177	0.286592	0.0803737	0.0594548	-0.104419	-0.0960818	-0.0373285	0.139046	-0.129572	-0.0661678	0.050062	-0.174585	-0.00850669	-0.0302795	-0.00222664	0.381907	-0.061795	0.0339997	0.171812	0.0898623	-0.0263523	-0.0303248	-0.0589553	0.0113698	-0.0736798	0.311206	0.590052	-0.0642832	0.000920002	-0.127033
286	0.120083	-0.153605	-0.0693333	0.05236	0.109381	0.644459	0.129541	0.0752793	0.0618423	0.126369	0.12276	0.0465823	0.00874402	0.198893	-0.12366	0.0338253	-0.178505	-0.0171406	-0.00297898	-0.0673703	0.0751413	-0.107439	0.140317	0.0552953	-0.107822	0.0674996	0.0561817	0.0885217	0.1261	-0.0170179	-0.05262	0.204202	0.154939	0.0760015	-0.163577	0.102826	0.0791677	0.155407	-0.198511	0.410073	0.455575	0.015547	0.139087	0.008169
287	0.056763	-0.0666295	-0.157204	-0.0580095	-0.0068602	0.396851	0.0969201	0.156901	-0.0675397	0.042117	-0.0625754	-0.0133611	0.0721538	0.130417	0.134571	0.185859	0.206143	0.14691	0.0422295	0.20991	-0.0460233	-0.0363695	0.168572	0.0832769	0.0847912	0.00807254	0.108255	-0.0451087	-0.119018	0.0664205	-0.162926	0.192721	0.273025	0.426939	-0.0287312	0.085927	-0.0146788	0.053994	-0.121589	0.384989	0.465586	0.053405	0.174799	0.0479878
288	0.0952154	-0.0921073	-0.158335	0.000989733	-0.103422	0.544266	0.0432195	0.108945	0.0344404	0.0934306	-0.140328	0.0942907	0.0223912	0.108567	0.179329	0.0117628	0.0600706	0.00203514	0.178667	0.0277309	-0.0377841	-0.0365532	0.0118887	-0.224219	-0.0867726	-0.19284	-0.0044629	-0.0953998	-0.116376	0.145318	-0.133986	0.0813074	0.123651	0.205087	-0.0173077	-0.0566235	-0.0533801	0.0182859	-0.0506291	0.389222	0.369184	0.107095	0.0611266	0.0054449
289	-0.0336589	-0.0475279	-0.167921	0.0810773	0.0953504	0.434569	-0.158675	0.160659	0.0265984	0.102632	-0.15113	0.214036	0.0448132	0.00842317	0.0738591	0.250067	0.0239633	-0.0912724	-0.00511165	0.028897	-0.125684	0.166634	0.0144356	0.00545527	0.00509412	-0.11176	0.118532	0.185765	-0.0810889	-0.132032	-0.151871	-0.0976522	0.211365	0.0513719	-0.0762896	-0.0480017	-0.140841	0.0247514	-0.0109418	0.402225	0.301454	0.00890063	-0.00848908	-0.00382334
290	-0.0775301	-0.268406	-0.0871035	0.0137654	0.0699997	0.380842	0.147932	0.154711	0.174861	-0.150034	-0.0136625	0.0377376	-0.0792777	-0.023881	0.188929	-0.0268175	0.24603	-0.0189188	-0.00992556	-0.0285003	0.164701	0.140391	-0.0654632	0.127947	0.136956	0.0737717	-0.0200128	-0.107582	-0.0226446	0.0917387	0.0127764	-0.0926976	-0.0506102	0.209527	-0.165992	-0.0437371	0.0525893	0.0982652	-0.0898688	0.358924	0.587999	0.110177	-0.0240991	-0.0290228
291	0.0369758	-0.0721283	-0.124548	-0.000144725	0.19184	0.363843	-0.0728759	0.04155	0.108009	0.0678136	-0.0278484	-0.0536019	-0.0402495	-0.080255	-0.065833	0.244859	-0.115438	-0.0556795	-0.107931	0.148411	-0.0465787	-0.0593191	0.208705	0.0291596	0.0129552	0.0111022	-0.0106821	0.00210054	0.0779726	0.152073	-0.0325209	0.0544866	0.0359395	0.0606261	-0.100834	-0.0844311	0.142611	0.0787409	0.00181081	0.425527	0.426376	0.080574	0.0329261	0.0649597
292	0.00072554	-0.0603118	-0.124577	-0.0116052	-0.0885465	0.388347	-0.0859752	0.249123	0.194682	0.241139	-0.123452	-0.0163796	0.180464	-0.130391	-0.0391568	0.174998	-0.0755511	0.0414278	0.0824767	0.00852227	-0.100741	0.00329311	0.02996	0.0726203	-0.0148181	-0.0859202	-0.0898254	0.0612708	-0.0782636	0.168376	-0.0328299	0.00156908	0.00520974	0.148245	-0.128708	0.0472915	-0.0957738	0.0295399	-0.15992	0.634542	0.68137	-0.0133465	0.0450798	0.124763
293	0.0600668	-0.08434	0.0934271	-0.0536349	-0.0178562	0.657954	0.0178166	0.100365	0.159717	-0.0768487	0.0393307	0.0194115	0.045616	0.110075	0.0207175	0.118205	-0.0440558	0.125049	0.0661591	0.0729777	-0.0284417	0.0599299	0.0757673	0.0853224	-0.0828826	0.0163829	0.150566	0.00887564	-0.0855691	-0.169119	0.110589	-0.233168	0.0992929	0.186644	-0.0861823	0.0375107	-0.123048	0.199402	-0.225617	0.396949	0.365679	0.0281534	0.0313642	0.0976597
294	0.0350287	-0.0498489	-0.214405	0.0776518	-0.171274	0.428733	-0.0455179	-0.0125592	0.225241	0.128506	-0.153216	-0.0180802	-0.0623942	-0.0386195	-0.0716635	0.185368	0.0304092	-0.0251351	0.159004	0.0783557	0.0555282	0.119536	-0.0165892	0.0457571	-0.143513	0.0628759	0.112386	-0.0558576	-0.0639084	0.165186	0.0650235	-0.0644504	0.018271	0.160861	0.0395968	-0.0473537	-0.0657906	0.132611	-0.113345	0.53782	0.546838	0.151766	0.0737547	0.0849175
295	-0.0027204	-0.0978826	0.0274934	-0.0788087	-0.0118125	0.153005	0.104069	-0.00549099	0.103404	-0.101471	-0.0682136	-0.00884292	-0.00543059	0.0530366	0.0577137	0.184203	0.0263487	0.140155	0.0634349	0.144201	0.109711	-0.0279997	-0.118809	0.0119463	-0.164945	0.003707	0.0417195	0.0258068	0.0404235	0.0319594	-0.0106102	-0.00645817	0.0486472	0.164	-0.0190726	-0.0587194	-0.0197901	0.132552	-0.0949619	0.397444	0.433609	0.0482554	0.113506	-0.0515561
296	-0.0733975	-0.18704	0.0230807	-0.0184191	-0.0138775	0.516242	0.132689	-0.00067712	0.301357	0.187716	-0.184488	0.107031	0.0767751	-0.0723994	0.0676943	0.0465416	0.025891	0.122191	0.11688	0.113383	-0.0140417	0.0706149	0.0388457	0.184288	-0.0595628	-0.0175926	0.0189119	0.100486	0.00343204	0.0360638	0.0674261	-0.0191868	0.0646774	0.0927668	-0.0412019	0.171552	-0.0357521	-0.15101	-0.169045	0.142045	0.559626	-0.0158863	-0.0228298	-0.101284
297	-0.0596371	-0.0241751	-0.0503535	-0.0330509	0.1166	0.742386	-0.0105243	0.170764	0.205854	0.23857	-0.0610247	-0.0234812	-0.133354	0.12866	0.000348628	-0.000699983	0.191273	0.135634	0.0971315	-0.0828393	-0.108951	0.0697327	-0.0492406	0.12039	0	-0.237293	0.066216	0.113203	-0.0719554	-0.104577	0.0223142	-0.118497	0.0907452	-0.0210436	-0.1308	-0.0368641	-0.119124	0.0144394	-0.166949	0.101354	0.798652	0.067184	-0.024571	-0.15286
298	-0.0211199	-0.214766	0.0270947	0.0495236	0.0293395	0.576002	-0.0167903	0.147209	-0.0672453	-0.105828	0.0873709	-0.0970501	-0.15637	0.0629841	-0.0775595	0.208743	0.125039	0.188234	0.196829	0.263122	-0.0225781	0.0774277	0.168347	-0.0152105	-0.127641	-0.0827942	0.151585	-0.0808482	-0.169822	-0.0383919	-0.11672	-0.0837704	-0.0824377	0.0552759	-0.166031	-0.147452	-0.0582954	0.0994122	-0.175841	0.17764	1.1239	0.117795	0.0180324	-0.122563
299	-0.119515	-0.0812907	0.010031	0.15059	-0.12936	0.715739	-0.0425517	0.156326	0.0892976	0.0984553	-0.107912	0.0439216	-0.0282006	-0.159454	0.122023	0.0841537	-0.0100912	0.319208	0.0788972	0.00233384	-0.0643545	0.190267	0.2042	0.0085228	0.0122637	-0.1272	0.14268	0.144399	-0.0879959	-0.216666	-0.118494	-0.177711	0.0698794	0.0752585	-0.0989762	-0.0415855	-0.0551732	0.229125	-0.221745	0.212614	0.997764	0.116884	0.00873398	-0.141942
300	-0.145625	-0.055386	-0.0828748	-0.0199792	-0.018241	0.527006	-0.125569	0.231485	0.412482	0.111755	-0.101508	0.117186	-0.0423692	0.0856361	0.0370335	0.1073	0.013352	0.207457	0.00747275	0.00931852	-0.0751844	-0.0426245	0.24477	-0.127819	-0.0148889	-0.0879951	0.0458825	-0.128044	-0.066401	-0.241609	-0.13695	-0.131114	0.0810673	0.162967	0.0161567	-0.0191231	-0.219233	-0.120056	-0.222567	0.0266715	1.0627	0.0298766	0.264689	-0.233791
301	-0.211446	-0.120663	0.0375832	-0.0674094	0.0359884	0.485664	-0.143947	0.298724	0.677812	0.249616	-0.105402	0.104124	-0.118155	0.261599	-0.0540652	0.225462	-0.0348583	0.386512	0.149898	0.195168	-0.155483	0.0129209	0.0406155	-0.0512727	-0.161277	-0.168133	0.350717	0.0549044	-0.0630672	-0.210032	-0.198893	-0.237746	0.135138	-0.0106509	-0.142108	-0.159674	-0.19736	-0.144897	-0.204352	-0.0240014	0.999341	-0.0479411	0.298759	-0.276893
302	-0.167145	-0.00928095	-0.046974	0.0104873	-0.119507	0.409802	0.0217236	0.118603	0.471156	0.0828151	-0.142561	-0.0725788	-0.0974433	-0.0649844	-0.0414624	0.0513073	-0.116507	0.123652	0.110804	0.0692568	-0.147306	0.0598726	0.15905	0.168275	-0.118671	-0.0663762	0.0460057	0.0655965	-0.0268551	-0.0849816	-0.1206	0.00485	0.115226	0.104658	-0.131876	-0.138993	-0.135981	-0.0885161	-0.16638	0.0960355	1.07522	-0.118045	0.0481475	-0.23518
303	-0.156076	-0.26326	0.0123855	0.0511505	-0.0742956	0.277702	-0.00508606	0.134918	0.303029	0.0271054	-0.0489401	0.146302	-0.0311269	-0.120502	0.182759	-0.0195238	-0.0842211	0.14222	-0.00829148	0.0342802	-0.084702	0.106037	0.261342	0.0339179	-0.00566324	-0.0618251	0.249147	0.0131593	-0.14996	-0.0276656	-0.0183264	-0.0744094	0.00769436	0.105422	0.00966589	-0.156911	-0.122867	0.122557	-0.143714	0.237497	0.684102	-0.0283811	0.0618446	0.0939598
304	-0.060299	-0.184312	0.0632062	0.125603	0.0150055	0.192782	0.0319545	0.135175	0.290639	0.00893183	0.0654467	0.0285517	-0.129056	-0.0597014	-0.123339	0.271769	-0.0297306	-0.00291092	0.19251	-0.0292948	-0.068057	0.133983	-0.17538	-0.141183	-0.17485	-0.147823	0.224894	-0.00568064	-0.047545	-0.283771	-0.132	-0.00306464	0.0103973	0.17226	-0.14758	-0.15116	0.0573746	0.0907028	-0.211045	0.05048	0.737036	-0.116942	0.0217054	0.169667
305	-0.133363	-0.2083	-0.093261	-0.0732324	-0.00466063	0.263053	-0.0126011	0.100897	0.224092	-0.108939	-0.242117	0.0409867	-0.122571	-0.0111759	0.243172	0.0948081	0.112701	0.0500701	0.0407148	0.0405474	-0.0139913	0.0210519	-0.0947587	-0.00425559	0.0543913	0.0680776	0.010835	0.122303	-0.0779078	-0.0479626	0.0100897	0.0499547	0.0724556	0.0261292	-0.10849	-0.1114	0.183675	0.0449317	-0.282941	0.139458	0.742984	-0.0819138	0.0472378	0.152968
306	-0.0776732	-0.184112	-0.0808967	-0.135435	0.118578	0.657677	0.0625308	0.253752	0.0976828	0.00660224	-0.113293	-0.0509182	0.0521025	-0.00709068	0.113456	0.0715839	0.0247598	0.0394147	0.0204001	0.0182267	-0.0805751	0.0142679	0.00810546	-0.0331724	-0.0260801	-0.23423	0.166963	0.159801	-0.0749176	-0.210849	-0.110422	-0.0839926	0.0906298	0.145347	-0.186934	-0.0661373	-0.137771	-0.0626972	-0.300554	0.394115	0.525381	0.0509238	0.0810146	0.106929
307	-0.0297205	-0.128773	-0.0528105	-0.122764	-0.0919125	0.409999	0.124612	0.226448	0.0889104	-0.141058	-0.0194166	-0.0128325	-0.0350892	-0.0957062	0.210682	0.11065	0.268224	0.147422	-0.0123022	-0.109664	-0.108234	0.12182	0.30058	0.0417039	-0.18035	0.0819893	0.0605519	-0.018952	-0.034989	-0.0611802	-0.149259	-0.0216728	0.0591437	0.0355779	-0.177339	-0.178316	-0.0925407	0.116568	-0.201744	0.092227	0.45187	-0.0762597	0.0618043	0.103687
308	0.0503088	-0.0116332	-0.0648428	0.154651	-0.0450037	0.2708	0.0486397	0.208982	0.173357	0.0580944	-0.127921	0.021315	-0.118197	-0.0700708	0.1443	0.0635388	-0.135449	0.15046	0.0106216	-0.155886	-0.114798	-0.0453732	0.0876167	0.210611	-0.107232	-0.0988932	0.181561	-0.0980757	-0.133065	-0.0119339	-0.140788	-0.0656052	0.00363247	0.0737272	-0.240273	-0.000676769	-0.0969974	0.0386074	-0.31203	0.0914191	0.611744	0.125962	0.0214298	-0.0599561
309	-0.0452402	-0.243146	0.0801131	0.00866879	-0.211525	0.527316	-0.0267526	0.0822695	0.300775	0.277425	0.110059	0.0878453	-0.136093	0.0493539	0.0757451	0	0.0182242	0.200421	-0.124926	-0.00641973	0.0193058	0.0299285	-0.0142911	-0.137083	-0.00729996	-0.0257022	0.102416	-0.0567417	-0.0743521	-0.349848	0.0517184	-0.00657031	-0.0307115	0.302707	-0.118492	-0.150777	0.0216451	-0.116795	-0.266362	0.0563284	0.637301	0.0275108	-0.0399329	-0.0428499
310	-0.107807	-0.228997	-0.0436991	0.126234	0.0142013	0.510536	-0.0646984	-0.0581728	0.225597	-0.0686519	0.0303881	-0.0278522	0.00818958	-0.0289794	0.078875	-0.0406928	0.264882	0.150694	-0.0312046	-0.147461	0.102644	0.150123	0.0794205	-0.147409	-0.0877197	-0.0129446	0.00383356	0.0129296	-0.097452	-0.104033	-0.0836925	0.0280565	0.102538	0.189946	-0.0311573	-0.171861	-0.173658	-0.0880845	-0.226405	0.179745	0.7352	0.0481051	-0.00638507	-0.0418678
311	-0.137286	-0.18053	-0.0767891	-0.023453	0.0107447	0.422232	0.0588835	0.0950301	0.25211	0.0835159	-0.175735	0.10423	-0.210507	-0.170443	0.012363	0.0584593	-0.0157412	0.302692	0.192894	0.00393961	-0.0817533	-0.0481581	0.227664	-0.0651391	-0.123016	0.126458	0.107207	0.169482	0.143501	-0.264902	0.0512988	-0.00720013	0.0361877	0.37493	-0.202816	-0.104879	-0.128467	-0.10212	-0.134701	0.366599	0.693066	-0.126713	0.343156	-0.0719225
312	-0.199353	-0.19943	0.0503565	-0.0526356	-0.105272	0.357901	-0.17243	0.227196	0.250133	0.0861129	-0.131645	-0.0226293	-0.0286803	-0.232692	-0.0686728	-0.0115969	-0.101935	-0.104757	-0.290048	0.0877731	-0.0104907	-0.512942	-0.450408	-0.489847	-0.438759	0.057143	-0.407745	-0.296864	-0.0426237	0.427799	0.00320552	0.130393	-0.141139	-0.00285474	-0.0593521	-0.109807	-0.122632	0.0554496	0.118713	-0.0902086	0.00815286	0.168129	1.00894	-0.161607
313	-0.0805305	-0.123241	-0.277455	-0.240748	-0.131146	-0.0864504	-0.109038	-0.14175	-0.140495	-0.252927	0.0562938	-0.108923	-0.230741	-0.257833	0.0113348	-0.195265	0.0196465	-0.0348221	-0.267059	0.0526059	0.0255586	0.0466192	0.0761856	-0.23833	-0.233635	-0.126705	-0.368199	-0.0356288	0.0640511	-0.00561645	-0.0884034	0.0508514	-0.273712	-0.191899	-0.272383	-0.102389	0.0239804	0.07107	-0.162794	0.540329	0.193781	-0.0223712	0.12913	-0.0883504
314	0.0392633	-0.0558134	0.0391332	0.120212	-0.0717172	0.195619	0.0426152	-0.10661	0.0480704	-0.127399	-0.00899743	-0.0869777	-0.368428	-0.237032	-0.0738406	-0.0567189	-0.0878666	-0.0302524	0.124906	0.0826944	-0.0830043	-0.0305467	0.173015	-0.0795975	0.0672313	-0.0264101	0.0107601	-0.0176104	-0.136512	0.171409	0.133412	0.0377859	0.142509	-0.00421309	-0.0192028	-0.23454	0.111604	-0.0362934	-0.0358362	0.510931	0.274458	-0.0763796	0.286305	0.121583
315	0.0701827	-0.10671	0.0431905	0.189953	0.084261	0.314451	0.0684065	0.0376377	0.162811	-0.165349	-0.0768342	-0.0301005	0.0234126	-0.177842	0.192536	0.324568	-0.0451597	-0.0409479	0.0494662	0.056915	-0.114974	-0.0128304	-0.0217177	-0.0529466	0.106972	0.203431	0.0831292	-0.0214918	-0.104074	0.0765104	-0.0295406	-0.0268514	0.0773579	0.0336366	-0.0179946	-0.089577	0.0476414	0.0296805	-0.159663	0.349109	0.431555	0.00261659	0.15932	0.283361
316	-0.0647667	-0.185763	0.032766	0.0557815	0.085676	0.4642	0.109992	0.319244	0.162613	0.016113	0.0346756	0.0428791	0.212626	-0.188426	0.287907	0.118472	-0.158825	0.280665	0.101112	0.257095	0.0185277	0.0184628	-0.0548264	0.0525228	0.195311	0.0434905	-0.0496049	-0.0542023	-0.101467	0.170776	0.0423269	-0.0408377	-0.0220284	0.0741521	-0.0737384	0.058056	-0.0363115	0.0640913	0.0120798	0.568733	0.356669	-0.0522457	0.0474818	0.29126
317	0.0138881	-0.111231	-0.00210653	0.263417	0.0707963	0.33018	-0.0498031	0.150347	-0.0464303	-0.030921	0.0896872	0.0403973	0.100387	-0.0298375	0.0860369	0.0265262	-0.0607184	-0.055446	0.0630549	0.0451344	-0.0673912	0.0779645	0.147869	-0.0240941	0.116404	0.108787	-0.0235078	-0.0738979	-0.149595	0.253141	0.0214494	-0.029823	-0.0564816	0.0481264	-0.101334	-0.0777871	-0.040759	0.00374749	-0.0990795	0.418026	0.310131	0.0708726	0.0487901	0.159653
318	-0.0460971	-0.0532333	-0.0598107	-0.0503096	0.0831909	0.327566	-0.0602938	0.173892	0.128633	0.0586644	0.0392369	0.037304	0.193319	-0.0388538	0.193764	-0.000115474	-0.198655	0.163898	-0.134247	0.127567	0.155878	-0.0167628	0.0316776	-0.0741652	0.0678004	0.20946	0.0154152	-0.0545058	-0.184745	0.0373114	-0.10206	0.107867	0.138498	0.194888	-0.000486161	-0.0433006	-0.0882061	-0.0035374	-0.174365	0.459418	0.2135	0.206042	0.0898814	0.242011
319	-0.0419278	-0.0429202	-0.0480824	0.190449	-0.0862575	0.32812	-0.0212691	0.0780604	0.0935492	0.152961	-0.0163303	-0.148492	0.176858	-0.000672066	0.342663	0.0441951	0.141258	-0.00854506	-0.0905773	0.0335936	-0.0194228	0.0537364	0.0741374	0.129457	0.192922	0.139992	0.133915	-0.00955142	-0.0441798	0.098168	0.129805	0.114388	-0.143005	0.0651044	-0.132113	-0.0781681	-0.209851	-0.194961	-0.0521998	0.273985	0.497925	-0.0142293	0.0663237	0.167353
320	-0.0639705	0.0170276	-0.176114	0.116275	0.105112	0.384919	0.0331119	0.000270145	0.0271456	0.181353	-0.212483	-0.0703039	0.11019	-0.135986	0.0470569	0.0741067	0.0778911	0	0.0467357	-0.0408926	0.257671	0.0476541	0.221631	0.166861	0.228211	0.0745985	0.0517752	0.0538928	0.0191249	-0.0539228	0.0134209	0.0129208	-0.0116692	0.236595	-0.11839	-0.00615731	-0.0599712	0.0661454	-0.101632	0.334915	0.332322	-0.0561629	0.0374668	0.180719
321	0.0616299	-0.169745	0.0191006	0.260765	0.0282857	0.211136	-0.0753512	-0.0712924	0.0424929	0.265567	-0.00215576	0.0195351	0.241636	-0.142934	0.136358	-0.0602024	0.182043	-0.0801083	-0.155116	0.216329	0.235313	0.0491001	-0.0300942	0.143145	0.18054	0.174786	0.0772566	-0.0347493	-0.0606964	-0.0153487	-0.112941	-0.00894571	-0.0787452	0.0492003	-0.00923296	0.0254184	0.202175	0.0799403	-0.124947	0.431377	0.153856	-0.0796983	-0.0617311	0.245179
322	0.3165	-0.0174814	0.0369949	0.0528957	-0.0990418	0.269035	-0.105873	0.00339264	-0.0713898	0.200712	-0.058716	-0.0521509	0.105635	-0.113862	0.129441	0.0169768	0.240335	0.110612	-0.0688259	0.0866202	-0.114156	0	0.0431762	0.036719	-0.0958179	0.148194	-0.0571332	-0.0264082	-0.0670904	0.252605	0.104115	0.0715444	-0.0538147	0.228956	-0.0384295	-0.0268035	0.150449	-0.0910117	-0.0485586	0.20118	0.242647	0.101522	-0.102334	0.19964
323	0.143566	-0.067571	0.0284828	0.126188	0.0260546	0.496181	-0.112447	-0.0427782	0.0373521	0.065085	0.260711	-0.0870687	-0.103735	-0.0866762	0.136697	-0.0133285	-0.0550975	0.294327	0.0283002	0.146823	-0.0621212	0.0435675	0.0899696	-0.0102897	0.114963	0.12035	0.00124703	-0.0790427	-0.0206955	0.164884	0.125233	0.031958	-0.197181	0.452889	-0.129864	-0.0916874	0.0421309	-0.0944279	-0.00516931	0.51119	0.35651	0.0287861	-0.0943219	0.211859
324	0.109577	-0.0014042	0.104858	0.19748	0.0821764	0.446121	-0.0483399	0.0802919	0.153332	0.0111503	0.0404558	0.0681409	0.0205334	-0.115729	-0.00830448	0.00134612	0.0534782	0.10993	-0.0548911	-0.00485026	-0.122945	-0.118686	0.0172203	0.0197939	0.0680172	0.0806681	0.100733	0.0462666	-0.0368591	-0.0648441	0.0181915	0.0164109	-0.00232058	0.15138	-0.0822816	0.112242	-0.0578033	-0.0632174	-0.244695	0.176983	0.292314	-0.00646726	0.0948905	0.177334
325	0.0231474	-0.106852	-0.0729582	0.158403	0.0558008	0.361618	-0.0712786	0.153055	0.121828	0.135721	0.0203832	-0.0884326	0.130238	0.0178409	0.0159499	0.0274733	0.0389293	-0.052691	0.03658	0.10736	0.159427	0.0614	-0.051383	0.00303589	0.114715	0.184261	-0.0233041	0.0380232	-0.113472	0.142269	0.247593	0.0943897	0.0387199	0.126735	-0.248245	-0.118515	0.111001	0.0029231	0.101783	0.699239	0.301284	-0.0382667	0.0858919	0.140495
326	-0.102327	0.0574518	-0.118692	0.110748	0.179592	0.201156	0.0984669	0.120175	0.165255	0.105655	0.167386	0.124483	0.239972	-0.125495	0.17489	0.00806684	0.0306891	0.214394	-0.099521	0.142306	0.0384305	-0.0523962	0.0758383	0.165415	0.0716316	0.00697766	0.0368393	-0.0637931	-0.0631594	-0.0582798	0.0488207	0.116234	0.0155431	-0.0499837	-0.177881	-0.0619148	-0.0469986	0.0602326	-0.0771991	0.291943	0.273145	-0.0556738	0.0723709	0.299687
327	-0.0450852	-0.067588	0.135472	0.259052	0.0555552	0.186799	-0.0331125	0.18232	-0.0284705	0.0980111	-0.0341563	0.0624119	-0.0885588	-0.0225214	-0.0841684	-0.108175	0.0358599	-0.203754	-0.103128	0.292765	-0.0191842	-0.0235965	-0.0641019	-0.189431	-0.0328143	-0.067528	0.0970704	0.239307	-0.084249	0.275238	0.0337687	0.127562	0.00862274	0.0410851	-0.0223897	-0.0965659	0.0505444	-0.0778432	0.0623414	0.356042	0.334812	-0.0090365	0.060585	0.289946
328	-0.00785912	-0.0222578	-0.0586472	0.0944805	0.127387	0.150173	-0.0861068	0.18661	0.00322039	-0.0160709	0.19704	-0.132131	0.000835325	-0.126051	0.109605	-0.101767	-0.0161803	0.0495201	0.0434389	0.214419	-0.103835	-0.0427917	0.00473799	0.0116099	-0.0850874	-0.0248404	-0.0372857	-0.1026	-0.101153	-0.128958	-0.0395346	0.278112	-0.0833817	0.242164	0.0559032	0.0158062	-0.145071	-0.0271671	-0.0602346	0.160412	0.175428	0.191371	-0.0168066	0.251203
329	-0.0268236	-0.0980493	-0.0678167	-0.0704925	0.127032	0.0670214	-0.144337	0.134176	-0.10804	-0.0680194	0.0727707	-0.0677664	0.0450367	0.0821695	0.0891686	-0.000233529	-0.000564036	0.00832126	0.00503167	0.08093	0.0401972	-0.0799874	-0.0106019	-0.0192897	0.162928	0.212025	0.125528	-0.129612	-0.0570819	0.120714	0.0537425	-0.0161291	-0.0789802	0.158492	-0.0627615	-0.182568	0.0933769	0.240006	0.298711	0.23702	0.329865	-0.0457014	-0.0748857	0.130668
330	0.0219074	0.0209804	0.125754	0.0180482	0.00929772	0.0741376	-0.050607	0.017393	-0.035963	0.129826	0.223967	-0.0532851	0.0682182	-0.0349418	0.314147	0.128048	-0.0147167	0.0407766	-0.151104	0.175988	0.0104697	-0.0288834	-0.0219705	0.157871	0.126314	0.251046	0.0841182	0.00225528	0.10566	-0.0558155	-0.0461945	0.209214	-0.0649346	-0.000777391	-0.137637	-0.120797	-0.0419802	-0.246911	0.0612628	0.218056	0.295489	0.0117463	-0.0392733	0.21162
331	-0.00441985	-0.10186	-0.0843377	-0.0925205	-0.113197	0.310876	-0.160917	0.136034	0.399884	-0.0770823	0.0936134	-0.14835	0.0277944	0.015949	0.225895	0.0741923	-0.0591663	0.00469962	-0.098259	0.264817	0.134084	-0.0243006	-0.000557155	-0.103466	-0.0288526	0.256958	-0.0783927	0.0227082	0.0721993	-0.0376508	0.043492	0.0385429	-0.0285255	-0.0805024	-0.061707	-0.136815	0.0717922	0.00433573	0.0478538	0.517505	0.0823338	-0.0838192	0.0489537	0.263899
332	-0.0487531	0.109625	-0.0680236	-0.0477585	0.178951	0.141181	0.120656	0.17723	-0.0107952	0.00983904	0	-0.0255063	0.192125	-0.0323922	-0.0149089	-0.0157351	-0.0646234	0.0722053	-0.176242	0.291027	0.227424	-0.0213295	0.0957847	0.139566	0.0741951	0.185192	-0.0163007	-0.0566666	-0.0628953	0.173438	0.19204	0.172039	-0.069099	0.0128675	-0.0624037	-0.0271722	-0.0450565	-0.0655078	0.339499	0.505424	0.170007	0.0924923	0.0412185	0.100895
333	-0.0254201	-0.131173	-0.009456	-0.0290003	-0.0735407	0.348604	0.21724	0.1983	0.141961	0.0652081	-0.0302818	-0.102992	0.0275237	0.109284	-0.0271999	0.0155446	-0.035344	0.0144962	0.155029	0.474033	0.245499	-0.00777854	0.0484835	0.0469771	-0.0467391	0.0347234	-0.0550545	-0.0394483	0.0335474	-0.190546	0.118291	0.240863	-0.156562	0.100248	-0.049071	-0.0381168	0.209986	-0.164066	0.273322	0.549337	0.092207	0.246708	0.0215065	0.29921
334	0.0159347	-0.146329	-0.00897858	0.0607622	0.0621055	0.136588	0.13142	0.0822074	0.0961586	-0.155963	0.00104154	-0.11803	0.087925	0.0428602	0.00814136	-0.115521	-0.0869883	0.0104037	0.148888	0.281979	-0.0482085	-0.00306098	-0.00364618	0.18585	0.214266	0.00750357	-0.0379877	0.0137424	-0.157408	0.144467	0.082695	0.250372	-0.170236	0.0423114	0.00498865	-0.103918	0.193354	0.0491264	0.139327	0.439019	0.0263201	0.16998	-0.0146408	0.206042
335	0.0673642	0.0231962	0.0343354	0.102689	0.0533226	0.257674	0.0235483	0.124426	-0.135335	-0.0121519	0.0551742	-0.142629	0.170832	-0.0763034	0.0605654	-0.0635554	0.0671164	-0.00621582	0.116581	0.348698	-0.00854106	-0.045044	0.0739573	0.0611628	0.0958684	0.195283	-0.0806108	0.0505703	0.0790549	0.119969	0.188291	0.223273	-0.166626	0.0819558	-0.0245081	-0.182457	0.0599134	0.0395958	0.231408	0.570661	0.0926163	0.206326	-0.0166725	0.333946
336	0.0689693	0.0880786	0.0392598	-0.0828173	-0.0385612	0.0837048	-0.0174271	0.0418931	0.0239971	0.175237	-0.0330883	-0.0950365	0.223782	0.013453	0.0214754	0.00232672	-0.104175	-0.105358	-0.0814064	0.253589	-0.0309166	-0.0532871	-0.0170239	0.00849565	0.213319	0.304386	-0.0895416	-0.0688571	0.0191652	0.109804	-0.0191646	0.171942	-0.19173	0.322393	-0.0476956	-0.0205954	0.126061	-0.101529	0.404545	0.443297	0.211566	0.0576761	-0.01239	0.46193
337	0.108414	0.0208812	-0.0149273	-0.00751574	0.202706	0.0307896	0.0904461	0.13234	0.023168	0.0694301	0.00550873	-0.0379154	0.122179	-0.136035	0.143061	-0.0647446	0.11472	-0.0243953	0.0144914	0.395862	0.0777079	-0.0934297	-0.114067	0.0707118	-0.0614452	0.204302	-0.0162779	-0.106563	0.0113857	0.140828	0.291038	0.113093	-0.147018	0.179286	-0.0140895	-0.137429	0.122091	0.0132335	0.358508	0.543639	0.0886171	0.117364	-0.020862	0.414132
338	0.0626627	-0.107678	0.0577376	0.107431	0.0170478	0.0928636	0.139849	0.170064	-0.11092	-0.073367	-0.0273441	-0.144659	0.0947054	-0.00703908	0.107412	0.0120067	-0.0710841	-0.0144869	-0.229537	0.298224	0.0296255	-0.0874072	-0.0045214	0.159584	0.0166998	0.420486	0.129725	-0.122959	-0.108774	0.296174	0.289854	0.386819	0	0.0280239	-0.0279126	-0.271876	0.349263	-0.018281	0.384326	0.490156	0.0561644	0.167963	0.0552348	0.2992
339	0.119774	0.0565597	0.133738	0.0980267	0.106599	0.0387793	-0.0271977	0.130158	0.0831844	-0.183902	0.0490351	-0.132384	0.298471	0.0564218	0.110685	0.189548	-0.0652393	-0.0628172	-0.205504	0.611337	0.091843	-0.0341088	0.0119017	-0.0243943	0.203748	0.27473	0.0937346	-0.0780728	-0.0540933	0.0955112	0.0113925	0.17011	-0.099106	0.0890056	0.0250548	0.116533	0.0558649	0.00315654	0.182526	0.474818	0.0880953	0.0351093	0.151061	0.326408
340	0.0671827	0.00038981	0.0234188	0.0846861	-0.0902345	0.11874	0.0364251	-0.125896	-0.063075	0.14352	0.238473	-0.216694	0.139912	-0.207208	0.221343	-0.0539873	-0.146937	-0.114037	-0.108598	0.181866	-0.0242881	-0.106958	-0.20625	0.370561	0.325561	0.278084	0.05604	-0.0235787	-0.135972	0.210019	0.10494	0.37699	-0.201653	0.0512103	0.177656	-0.0723002	0.234229	0.0526198	0.420544	0.58098	0.0993617	0.0223699	0.140904	0.367068
341	0.052421	0.110765	0.0530262	0.278384	0.017185	0.0888327	0.0996748	-0.0369212	-0.00461946	-0.0607497	0.0194643	-0.038718	-0.00749761	-0.164273	0.268854	0.0263909	-0.0164235	-0.0988189	-0.150826	0.415306	0.239065	-0.16244	0.0183933	0.168369	0.164085	0.311391	0.0628338	-0.180504	-0.00761361	0.183664	0.126301	0.323345	-0.231526	0.0306642	-0.125529	-0.168152	0.218642	-0.0475459	0.318078	0.76069	-0.0581744	-0.0387418	0.233401	0.25634
342	0.035079	0.107913	-0.0464162	0.0797165	0.00391002	-0.0152184	-0.122233	0.0459033	-0.0421134	-0.182414	0.301088	-0.115135	-0.0612299	0.0125654	-0.00148997	-0.0984739	-0.195299	-0.0403304	-0.0899536	0.112903	0.228173	-0.0853762	-0.0687133	-0.126201	0.176403	0.298914	0.0204539	-0.0957009	0.15817	0.215361	0.0874379	0.344232	-0.187794	-0.0454376	-0.0308573	-0.181818	0.0583352	-0.100006	0.307955	0.534814	0.0690699	0.0645369	0.0463366	0.316423
343	0.0312711	-0.0682146	-0.103539	0.101371	0.130116	0.071305	0.140393	-0.116836	-0.154812	-0.11186	0.0727129	-0.0558369	0.10501	-0.304792	0.212039	0.00347035	0.0573354	-0.124978	-0.122292	0.350104	0.180187	-0.0793069	-0.0478342	0.0516944	0	0.280616	0.144075	0.019552	0.113574	0.288688	0.0767251	0.453777	-0.130546	-0.0967962	-0.0246159	-0.0843744	0.000855361	-0.0617171	0.470814	0.65851	0.0992852	-0.0235963	0.0999662	0.412419
344	0.000308619	0.033228	0.0322964	0.205883	0.0121597	0.0183383	0.0382103	-0.0418605	0.0431554	-0.0410083	0.264334	-0.128853	0.197824	0.0227608	0.250926	0.00684723	-0.022867	-0.110271	-0.203281	0.365982	0.298887	-0.100269	0.122235	-0.0904637	0.0089135	0.436152	0.284353	0.108912	-0.0027541	0.10367	0.0257892	0.270621	-0.0933274	-0.0932782	0.0248226	-0.0329603	0.231384	-0.0186117	0.228201	0.659248	0.0625074	0.0630266	0.147367	0.249801
345	0.0167458	0	-0.0632561	0.398354	0.0785204	0.12133	0.143783	-0.00622944	-0.0656411	0.0925753	0.0677416	-0.135437	-0.0115383	-0.0664138	0.150112	-0.00242111	-0.225693	-0.0804745	-0.184644	0.295615	0.286812	-0.212914	-0.142704	-0.0568525	0.209914	0.208494	0.222083	-0.114808	0.0551338	0.204884	-0.110673	0.499258	-0.0815595	0.0759568	0.0617551	-0.0305454	0.289081	-0.118832	0.46372	0.582701	0.164431	0.116463	0.181686	0.594832
346	0.0107909	-0.0662345	0.0199054	0.134529	0.313735	-0.026418	-0.0402234	0.0606183	-0.0780604	-0.0323061	-0.031225	0.0195066	-0.10225	-0.0139791	0.15659	-0.00514675	0.0402883	0.016357	-0.00656455	0.0500603	0.131524	-0.088318	0.021106	0.0056748	-0.0516573	0.268607	0.102427	-0.0935436	0.0802484	0.282451	0.200886	0.512263	-0.323008	0.0718959	0.0889614	0.0468375	0.26887	-0.0645418	0.217471	0.589436	0.271561	-0.0712327	-0.0534852	0.551167
347	0.0816196	-0.0610027	-0.0170175	0.360199	0.173193	0.207769	0	0.00180362	0.122699	0.0342347	0.055214	-0.0361928	0.0179644	-0.0292577	0.241828	-0.0719904	-0.0359423	-0.085728	-0.116884	0.20815	0.285822	-0.128179	-0.119932	0.0220837	0.298998	0.238153	0.0377443	-0.095131	0.0309746	0.3454	0.363681	0.741951	-0.180537	0.0718403	0.0445066	-0.115259	0.221828	0.0624032	0.503569	0.409945	0.170895	-0.0948769	0.0367584	0.444583
348	0.111783	0.108358	0.101544	0.071497	0.115195	0.180721	-0.024236	0.108809	-0.0584353	0.219846	0.163687	-0.0922835	0.220534	-0.0943407	0.107134	0.0292398	-0.150593	-0.145129	-0.0764357	0.232367	0.0218406	-0.0964656	-0.101346	-0.0803839	0.196916	0.255268	0.143133	0.141109	0.0832882	0.171399	0.250322	0.501379	-0.13898	0.089594	-0.00379454	-0.0542806	0.170476	0.0357294	0.442664	0.669782	0.111403	0.00836751	0.00641771	0.572496
349	-0.00230739	0.244141	-0.0540648	0.124471	0.0292785	0.098823	-0.0559777	0.0179401	-0.0144148	0.074418	0.1381	-0.0453592	0.134606	-0.108174	0.191268	-0.107844	0.162821	-0.136208	-0.122687	0.435364	0.25605	-0.0192897	-0.0416245	0.0908177	0.153804	0.498141	0.143364	0.0262209	0.103902	0.181116	0.187872	0.506129	-0.135239	-0.0881568	0.120941	-0.128491	0.308815	0.103588	0.572218	0.619298	0.0934598	-0.118944	0.142548	0.343668
350	0.121472	-0.014509	-0.0529715	-0.00514982	0.0172902	0.0499842	0.0133373	-0.0556118	-0.102657	-0.141807	0.105122	-0.00393156	0.179903	-0.0689123	0.233022	0.144824	0.00283339	0.12376	-0.0699132	0.137484	0.0960712	-0.1373	-0.101436	-0.0988869	0.195223	0.306463	0.231505	-0.0233374	0.189828	0.301487	0.107147	0.341479	-0.141032	-0.123181	0.0268109	-0.100548	0.199619	-0.0155134	0.336688	0.495323	0.103883	0.0267122	0.0748146	0.405594
351	-0.0108579	-0.0911034	-0.0704541	0.022422	-0.0574623	0.105755	0.0368318	-0.0675717	-0.183148	0.0335582	0.0389038	-0.154535	0.249249	-0.0966818	0.30647	-0.0377463	0.0768224	-0.0560992	-0.0364164	0.308588	-0.0549869	-0.0634606	-0.172934	-0.0551596	0.0313479	0.594388	0.184753	0.0491173	0.00602459	0.192876	-0.00889915	0.506858	-0.159308	0.303324	0.15927	-0.0655786	0.218277	-0.0220998	0.451232	0.706673	0.0631243	-0.0224765	0.0945189	0.60766
352	0.218291	-0.0164676	-0.108407	0.30309	0.0839228	0.136504	-0.0493405	-0.126924	-0.101373	0.0675253	0.113173	-0.185601	0.268392	-0.15201	0.0720165	0.251589	-0.158489	-0.0272254	-0.168423	0.255243	0.12885	-0.0363852	-0.0103307	-0.070879	0.0786878	0.415338	0.214544	0.0208347	0.0755481	-0.0143486	-0.0229598	0.574048	-0.0714207	-0.0224874	-0.0698283	-0.100478	0.052758	-0.039845	0.273885	0.465413	-0.0483626	0.0853558	0.120837	0.300828
353	0.0700982	0.0731746	-0.120405	0.285272	0.006971	0.164859	-0.0804612	0.0775539	0.0786486	-0.0173309	0.0503136	-0.123328	0.171816	0.0922939	0.126344	-0.0331535	-0.140632	0.111359	-0.0851435	0.184077	0.166176	-0.0206789	-0.0326711	0.115453	0.102064	0.331942	0.172955	0.0877649	0.0156306	0.386164	-0.0312695	0.671927	-0.0510161	-0.077853	-0.0833005	-0.103026	0.0889669	-0.0416101	0.281657	0.602742	0.0844017	0.0477967	0.0350763	0.321342
354	-0.0264166	0.0927418	0.0670073	0.0955128	0.100486	0.136923	0.22822	0.0996875	-0.00600343	-0.222767	0.166612	-0.1681	0.131456	-0.116415	0.118418	0.187702	-0.167828	-0.135388	-0.190586	0.30706	0.0709347	-0.069043	-0.125399	0.0115476	0.129915	0.371731	0.189848	-0.202387	0.0530462	0.441009	-0.0299042	0.504407	-0.29371	-0.176637	-0.0819315	-0.0989864	0.147083	-0.0231513	0.331055	0.609468	0.225761	0.100364	0.1031	0.338353
355	0.148374	0.0461982	-0.0264728	0.168604	0.0436459	-0.0898134	0.256737	0.0527664	-0.0985586	-0.0479363	0.0502663	-0.0797605	0.0262457	0.0235619	-0.010447	0.0208982	0.0614466	-0.207467	-0.197577	0.302947	0.166972	0.0364915	-0.0782711	-0.0523006	0.036437	0.325674	0.273191	-0.0280685	0.134621	0.216532	-0.0996823	0.551447	-0.179761	-0.042783	0.179332	-0.104433	0.259876	-0.0266755	0.48082	0.666757	0.152277	0.175993	0.271699	0.339406
356	0.147373	0.172459	-0.0517399	0.436877	0.116081	0.0289172	0.136879	-0.00268769	-0.0446902	-0.107946	0.255618	-0.177287	0.182884	-0.149227	0.154727	-0.0910242	-0.143264	0.00485187	-0.191545	0.255429	0.0801853	-0.107066	-0.0304818	0.0711464	0.0306872	0.319821	0.342692	0.023851	0.294417	0.198562	-0.0541289	0.475563	-0.0967586	-0.0501902	0.101806	-0.0580632	0.372112	0.0375037	0.3683	0.646867	0.0939939	-0.0754268	0.106243	0.58153
357	0.0437193	0.0838407	0.0115742	0.0945593	0.00399424	0.0695373	0.180766	0.00312095	0.0794908	-0.153375	-0.0363939	-0.0818958	0.123525	-0.190684	0.0211475	-0.102769	-0.14103	-0.013779	-0.192175	0.404227	0.318864	0.00369677	-0.0245919	-0.00501423	0.0705408	0.609123	0.25747	0.115297	-0.0361361	0.320438	0.127321	0.593825	-0.245523	-0.111665	0.00649815	0.00618506	0.163548	-0.0252316	0.369857	0.678065	-0.0858738	0.0273395	0.206481	0.615299
358	0.00201169	0.0210669	0.0396609	0.557762	0.175933	0.102116	-0.0318804	0.0596062	-0.0559464	-0.216204	0.147749	-0.0531848	0.20116	-0.124523	0.122076	0.026025	-0.0494946	-0.0863632	-0.117106	0.449244	0.269386	-0.0420907	-0.134279	0.138557	0.218376	0.371523	0.0123738	0.0085111	0.363811	0.175351	0.196453	0.824256	-0.120579	0.0470325	-0.0700973	-0.139914	0.639289	-0.0816639	0.251868	0.716079	0.151813	0.0230603	0.128062	0.476239
359	0.0736834	-0.00290063	-0.0183412	0.0924913	-0.0477475	-0.0566644	0.090432	-0.137053	-0.162052	-0.116577	0.329905	-0.196924	0.342672	-0.0463976	-0.0784287	0.0628698	0.0354902	-0.12306	-0.0829091	0.3478	0.0334931	0.168128	-0.0209022	-0.0383709	0.128852	0.577106	0.11696	-0.0359946	0.00664827	0.231407	0.343421	0.624658	-0.172479	-0.163271	0.00140808	-0.222959	0.368071	0.15683	0.368022	0.670572	0.018375	-0.119052	0.140003	0.386046
360	-0.0352929	0.0726682	-0.0888475	0.131729	0.0564808	-0.0246116	0.208069	-0.0142393	-0.0222314	-0.140654	0.326287	-0.173716	0.280898	-0.186601	0.239318	-0.051365	0.0531933	0.0429059	-0.243192	0.387183	0.380206	0.0101781	0.0239434	-0.0555799	0.128184	0.578291	0.263877	-0.165703	0.272447	0.12391	0.323766	0.654079	-0.142122	-0.200628	0.0754296	-0.109868	0.272225	-0.0395878	0.376766	0.779076	-0.126396	0.198292	0.151683	0.504353
361	0.0806199	0.0336875	0.0207426	0.142854	0.145725	-9.64494e-05	0.179666	-0.109737	-0.243269	-0.123965	0.348139	-0.0893059	0.377602	-0.124856	-0.0644134	-0.0978153	-0.109892	-0.0246333	0.0365995	0.314789	0.114913	-0.0376493	-0.00640731	0.0142433	0.229269	0.168071	0.316826	-0.14623	0.390083	0.113337	0.0406021	0.421511	-0.0665319	-0.0466267	0.138324	-0.192656	0.387544	0.0420769	0.386786	0.740789	-0.0313932	-0.00636944	0.110608	0.356139
362	0.0631575	0.00703575	-0.113774	0.0320628	0.136008	-0.0403186	0.0941101	-0.125832	-0.0740814	-0.126941	0.230067	-0.117295	0.404696	-0.0695626	0.227488	-0.152394	0.0418914	-0.0180965	-0.135287	0.497314	0.17262	-0.0385204	-0.191115	0.0771787	0.149444	0.645313	0.0826969	0.000803499	0.149115	0.262575	0.137914	0.603987	-0.0875637	0.0481195	0.234162	-0.221859	0.260361	0.0490316	0.621228	0.776037	-0.16446	0.0074315	0.313031	0.573298
363	-0.059675	-0.0762936	0.0698839	0.370738	0.192248	0.0396222	-0.0318915	-0.025048	0.0110862	-0.0381267	0.21671	-0.229552	0.0525839	-0.0560201	0.0214308	0.160409	0.00115521	-0.0227121	-0.161548	0.488116	0.164557	-0.11477	-0.16672	-0.0454917	-0.00487424	0.560001	0.174311	-0.122743	0.157864	0.194478	0.262229	0.39432	-0.137385	-0.0727188	0.144344	0.00575949	0.245229	0.0513574	0.34885	0.824922	0.0426524	-0.107491	0.327105	0.58535
364	0.25448	-0.0695328	-0.10006	0.19268	0.0733832	0.0597278	0.00610421	-0.125022	0.131098	-0.076754	0.173211	-0.0825429	0.13283	0.1007	0.131272	-0.0516761	-0.193834	0.0469218	-0.131466	0.17933	0.283631	-0.0144933	0.0469471	0.16591	0.388896	0.442819	0.212322	-0.159211	0.300667	0.353663	0.184577	0.556484	-0.0977041	-0.0277686	0.0549392	-0.152811	0.464695	0.211038	0.707209	0.810798	-0.0905149	0.0176887	0.258005	0.304836
365	-0.00622516	0.0138774	-0.051166	0.249399	0.0752753	0.131014	0.0326924	0.136048	-0.133594	-0.0863666	0.0083416	-0.0941596	0.372484	-0.0568151	0.227286	0.100707	-0.0695866	0.0484009	-0.0752716	0.32741	0.0382125	-0.0229721	-0.064269	0.0971946	0.168132	0.578251	0.178716	-0.0233725	0.319453	0.277603	0.15393	0.420625	-0.103737	-0.0763542	0.101333	-0.250393	0.484276	-0.0291618	0.411489	0.772749	-0.111136	-0.0308333	0.313042	0.475714
366	0.00511422	0.0707672	-0.0749767	0.241013	0.261862	0.0376404	0.186564	0.122513	-0.105511	-0.0623445	0.360624	-0.108552	0.159221	0.117541	0.363469	0.0104586	-0.0251332	-0.120053	-0.208076	0.167333	0.488663	-0.0487582	0.0746862	0.0481547	0.312959	0.344946	0.135695	-0.00164762	0.266939	0.178914	0.116253	0.379643	-0.120249	-0.0611728	0.168518	-0.07867	0.344432	0.0166266	0.546664	0.828262	0.134186	0.127839	0.36982	0.283743
367	0.0727699	0.126905	-0.0463505	0.168577	-0.081039	0.0178297	0.0111842	-0.144695	0.141053	-0.165595	0.310713	-0.172955	0.374357	-0.0227574	0.15345	-0.00716445	-0.0414559	-0.149814	-0.112779	0.585103	0.374627	0.104133	-0.0308268	0.174759	0.138174	0.407772	0.180612	0.009104	0.102997	0.313788	0.12342	0.388304	-0.128048	0.0133625	-0.00923112	-0.269017	0.498686	0.14358	0.330219	0.740312	0.181868	0.0538944	0.248252	0.417209
368	-0.161129	-0.035475	0.180409	0.156327	0.128384	0.0948771	0.0694205	-0.152105	-0.0694941	-0.198059	0.11609	-0.0706461	0.294745	0.0847979	0.103718	-0.0876626	-0.0239032	-0.330717	0.0762497	0.0278272	0.422247	0.11809	-0.158294	-0.0588668	0.192178	0.539826	0.179069	0.0855716	0.600449	0.0910039	0.175203	0.759478	-0.185024	-0.0376095	0.0366387	0.0775232	0.278541	-0.123539	0.572779	0.685818	0.0452894	0.0347566	0.360369	0.638897
369	0.169313	0.150204	0.0160929	0.318743	0.119886	0.174766	0.233647	0.0346279	0.233928	-0.176866	0.113421	-0.0793534	0.166459	0.274442	0.257401	-0.11925	-0.0533184	0.0126162	-0.0633469	0.216522	0.52937	0.181481	-0.082788	0.0413593	0.337623	0.579782	0.0372051	0.0318431	0.319839	0.160951	0.198939	0.674503	-0.238796	-0.0684124	0.0880727	-0.20438	0.363443	0.0144963	0.306267	0.62191	-0.150745	-0.0389616	0.132436	0.606371
370	0.0828506	0.196872	0.196476	0.363927	-0.0429914	0	0.0144266	0.00531429	0.287934	0.0815665	0.216076	-0.272871	-0.0258233	0.250718	0.101777	-0.185475	0.0614448	-0.266753	-0.267991	0.15891	0.392242	0.31353	-0.0940109	-0.00617115	0.238237	0.318571	0.130094	0.0674787	0.61735	0.195368	0.191013	0.544605	-0.231275	-0.0362115	0.0435391	-0.232095	0.231224	0.00505083	0.503038	0.693908	0.157175	0.0967191	0.374221	0.346686
371	0.0316973	-0.0971979	-0.148512	0.0552549	0.0666275	0.277038	0.196858	-0.0675087	0.0401626	-0.107349	0.225878	-0.00685902	0.41679	0.248012	0.0926766	0.109243	0.0604123	-0.14363	-0.144984	0.0894817	0.374638	0.376279	-0.160595	0.27051	-0.0376562	0.63267	0.125204	0.0502541	-0.0131484	0.240312	-0.0388946	0.583838	-0.223552	-0.187809	0.048754	-0.105071	0.151148	0.0423186	0.258923	0.486303	0.0756407	0.118867	0.192687	0.339498
372	0.202811	0.0253756	0.00619452	0.0869069	0.140636	0.153437	0.024567	-0.0196468	0.092501	0.0636467	0.152074	0.00254785	0.337511	0.0368048	0.0927921	-0.033438	-0.202771	0.0192438	-0.0445981	0.198398	0.58144	0.392274	0.105598	0.191368	0.121253	0.571877	0.227936	-0.0596705	0.240563	0.0796396	0.0481465	0.343855	-0.16548	0.0019879	-0.0305158	0.0415574	0.570439	-0.00863235	0.316849	0.700963	0.105732	0.170133	0.32155	0.391991
373	0.0833212	0.0882306	0.0524743	0.0199881	-0.0734247	0.26297	0.0243622	0.0149411	-0.034314	-0.288816	0.177229	-0.160852	0.235553	0.184301	0.134288	0.165332	0.138739	-0.107756	-0.116846	0.133629	0.613986	0.553004	0.0244959	0.124433	0.303522	0.705796	0.317009	0.0106715	0.256883	0.0869352	-0.0302029	0.367151	-0.15793	-0.00787676	-0.0336821	-0.117699	0.262225	0.0135463	0.073146	0.482373	-0.0114805	-0.0192627	0.222805	0.472566
374	-0.00436897	0.040079	-0.0735051	0.363266	0.161452	0.00523016	0.259217	0.00452421	0.08929	-0.0408816	0.0468957	-0.164472	0.0883136	0.261225	0.119523	0.104748	0.00190147	-0.113108	-0.112991	0.118769	0.46767	0.410725	-0.152565	0.139357	0.21569	0.462539	0.294346	0.0181269	0.241483	0.113038	-0.00736135	0.364866	-0.0964414	0.0456042	0.0800084	-0.022812	0.182831	0.0443557	0.282493	0.57209	0.0265581	0.0551755	0.571582	0.311817
375	-0.0293314	-0.029283	-0.0150514	0.26825	-0.0153108	-0.0816772	0.0105142	-0.0874238	0.087728	-0.202639	-0.0415324	-0.0785572	0.179874	0.190759	0.0746155	-0.0991227	-0.146187	-0.143731	-0.142909	0.0618099	0.406143	0.291435	-0.0686446	0.0501852	0.148383	0.49811	0.291485	0.127701	0.463917	0.304813	0.114608	0.663877	-0.00548486	0.144664	-0.0222412	-0.162227	0.520657	0.137727	0.502047	0.720242	0.0330341	0.148513	0.354795	0.541755
376	-0.00380044	-0.0483627	0.0154462	0.222228	-0.0259306	0.159153	0.225924	0.188821	0.0235613	-0.057888	0.202835	-0.186845	0.103113	0.0628696	0.150414	-0.0987519	-0.0320391	-0.0870588	-0.0339991	0.211742	0.814794	0.548185	-0.117431	-0.0661046	0.27076	0.596876	0.503839	-0.0972092	0.588481	0.121141	0.0140508	1.00356	-0.208891	0.00731575	0.0255834	0.05649	0.16935	-0.0833724	0.298361	0.745833	-0.0484583	0.1243	0.447761	0.558959
377	0.184136	0.082207	0.0103178	0.217277	0.0185643	0.114017	-0.0956895	0.0159142	-0.014274	-0.0261223	0.43502	-0.173105	0.0625386	-0.041034	0.333993	0.00106655	-0.0121551	0.0544085	-0.0912105	0.131898	0.957501	0.416657	0.219967	0.0670112	0.288611	0.523577	0.454531	0.0423166	0.639076	0.225576	0.209139	0.914809	-0.281716	-0.0368782	0.0228808	0.130655	0.232918	-0.0867105	0.22528	0.707799	-0.0225209	0.127563	0.0370833	0.25747
378	0.0619021	0.110589	0.0978147	0.231661	0.103539	0.203506	0.0950229	0.000250726	0.123442	0.012361	0.269779	-0.17978	0.232303	0.184661	-0.0740428	0.0872539	-0.135085	-0.239101	0.0272573	0.183622	0.619834	0.274275	0.0367437	0.0555018	0.0928211	0.632227	0.314181	-0.121338	0.277599	0.167421	-0.00939638	0.346236	-0.0595375	0.0781687	-0.0184348	0.223347	0.334924	-0.0716838	0.178437	0.550704	0.0172624	0.148492	0.231717	0.382026
379	0.00610109	-0.0813927	0.0257209	0.247415	0.0663443	-0.147268	0.0525943	0.0966731	-0.096797	0.0655054	0.182868	-0.176978	0.203133	0.279252	0.316632	-0.0127982	0.0260841	0.0319055	-0.127087	0.239151	0.920886	0.207563	-0.104366	-0.0401287	0.263408	0.588658	0.450368	-0.0331417	0.375098	0.131942	0.149006	0.683162	-0.105371	-0.166432	0.108406	-0.170494	0.463332	0.0813859	0.246385	0.753897	-0.0183137	0.078175	0.371878	0.555761
380	0.120261	0.126875	0.0328008	0.504601	0.0514987	0.136547	-0.0542049	0.154679	-0.00152674	-0.0673998	0.311792	-0.12373	0.424157	-0.0169711	0.310638	-0.0939603	8.83495e-05	-0.0371176	-0.136867	0.0575277	0.879912	0.303963	0.0363634	0.100372	0.208116	0.597395	0.43864	0.161593	0.633028	0.156931	-0.0775831	0.612297	-0.258817	-0.0511373	0.206656	-0.176717	0.30521	-0.15997	0.202554	0.582922	0.00806902	0.140113	0.301628	0.635298
381	0.124024	0.446099	0.150819	0.164327	0.187712	0.0731447	0.18569	-0.0873019	-0.0109694	-0.0958672	-0.000386433	-0.149201	0.310889	0.277758	0.187537	0.142931	-0.0852448	-0.0776993	0.00502239	0.204748	0.886372	0.161036	0.0528538	0.0190005	0.120762	0.574987	0.267853	-0.0284169	0.400145	0.238039	0.145502	0.498198	-0.145197	-0.084082	0.0996544	-0.143379	0.439345	0.0589068	0.395549	0.454165	-0.0453803	0.048941	0.289001	0.697155
382	-0.00519512	0.13688	0.0525686	0.312788	-0.136522	-0.0949255	0.338964	0.0634506	0.0230905	-0.0869245	0.15659	-0.192829	0.466668	0.029559	0.0493997	0.150012	-0.0440561	-0.0234163	-0.276942	0.182254	0.953055	0.279517	-0.0218968	-0.0872415	0.0211448	0.512589	0.413926	0.0348457	0.463595	0.208994	0.066226	0.52818	0.000545157	-0.244263	0.0178749	-0.14214	0.718469	-0.119299	0.383484	0.887521	-0.104728	-0.153316	0.213373	0.443599
383	0.190911	0.0758141	-0.00383371	0.116358	0.0949133	-0.0121529	0.120791	-0.0867545	-0.052648	-0.229094	0.0690723	-0.12544	0.162253	-0.0067132	0.06843	-0.0592113	-0.0767204	0.0344523	-0.200031	0.173908	0.749788	0.293704	0.0445198	0.157341	0.117437	0.459539	0.428101	0.02745	0.285511	0.204524	0.121986	0.576373	-0.169315	-0.0952164	0.0605955	0.0864075	0.510549	0.0117456	0.195214	0.655812	-0.0527715	0.0592832	0.321603	0.311679
384	-0.0220998	0.00220158	-0.0487867	0.316132	0.17163	-0.144083	-0.0227836	-0.144721	-0.0284094	-0.0515013	0.148246	-0.099471	0.197315	0.184761	0.241742	-0.0498453	-0.00332051	-0.0917316	-0.196514	0.345202	0.850585	0.456681	0.0189133	0.0814294	0.0168751	0.614991	0.438306	0.0143512	0.2266	0.192771	0.214349	0.654075	-0.0126482	0.0389471	0.100983	0.026191	0.53805	0.110165	0.307794	0.649922	-0.076531	-0.141898	0.306968	0.590001
385	0.0835525	0.138661	-0.0279386	0.363201	-0.0677757	-0.0106431	0.625388	-0.208016	-0.099248	-0.0781733	0.024442	-0.125334	0.247509	-0.0474824	0.0581985	-0.102061	-0.0732164	0.0884362	0.11052	0.476589	0.963104	0.650938	0.118424	0.105663	0.322752	0.475246	0.356105	0.184329	0.305037	0.0931188	0.067478	0.61149	0.0773502	0.100271	0.0630965	-0.156896	0.3401	0.00269309	0.367766	0.806349	-0.126416	0.0408112	0.454134	0.441906
386	0.0768077	0.108855	-0.0216671	0.341108	-0.140104	-0.165582	0.146706	-0.112343	-0.127143	0.0495884	0.353445	-0.130749	0.416108	0.0496806	0.208512	-0.0117541	0.140708	0.0464409	-0.0981307	0.0600812	0.716092	0.716038	-0.0294896	0.0625155	0.438801	0.418304	0.100112	0.0817558	0.58945	0.214838	0.228971	0.829442	-0.142541	0.000917977	0.00225637	-0.176168	0.307902	0.16254	0.388765	0.613385	-0.158701	0.0262257	0.0851367	0.247659
387	0.0957361	0	-0.0204451	0.177959	-0.0990409	-0.189325	0.122741	0.342115	-0.0697307	-0.135016	0.13638	-0.25304	0.016087	-0.0167449	0.220384	-0.0336637	0.027677	0.0641899	-0.122188	-0.121913	0.532062	0.826808	-0.115264	-0.144989	0.314966	0.534366	0.329684	-0.0383469	0.410523	0.0497639	0.183817	0.928035	-0.114702	0.00193653	0.0382103	-0.262527	0.605761	0.167132	0.215103	0.749242	0.0582478	0.0651052	0.0185552	0.432047
388	-0.0154142	0.340945	-0.0519455	0.139288	0.102148	-0.0107772	0.168247	-0.123042	-0.0880889	-0.296292	0.18591	-0.132602	0.376343	0.271066	-0.0397223	0.0640641	-0.0637471	-0.207891	0	0.354556	1.14686	0.846606	-0.213766	-0.0485322	0.261117	0.709733	0.101547	0.188393	0.370885	0.106735	0.205368	0.885707	0.00987687	-0.172509	0.10596	-0.274398	0.379209	-0.0715776	0.431545	0.520403	0.0519958	0.428945	0.194445	0.295473
389	-0.0551694	0.126678	0.141281	0.222699	-0.0939608	0.128888	0.14441	-0.0832927	-0.012666	-0.147532	0.172077	-0.17052	0.198526	-0.0545298	0.0401945	0.136903	-0.137379	-0.0857282	-0.140801	0.0667899	0.705163	0.746181	0.0952028	-0.0404688	0.0393725	0.359911	0.366791	-0.0463016	0.205966	0.0341862	0.0993343	0.601137	-0.138319	0.0417875	-0.0597726	0.0424384	0.351339	0.0672529	0.111838	0.690553	-0.0951009	0.0316876	0.202788	0.589776
390	0.0775429	0.0687054	-0.0397232	0.269649	0.0130366	0.0570755	0.0518584	0.131393	0.0409138	-0.0499584	0.12355	-0.184949	0.283547	0.191885	0.209293	-0.155697	0.0158783	0.0123289	-0.0917116	0.189384	0.862403	1.07211	0.02591	0.0396278	0.239189	0.492031	0.489122	0.223811	0.597193	0.213031	0.0618415	0.802471	-0.0546864	-0.32259	-0.132225	-0.155382	0.371896	0.176655	0.292613	0.53324	-0.207886	0.194254	0.236723	0.292254
391	0.0751096	0.205325	-0.0526114	0.147685	0.12873	-0.166138	0.0427869	0.0742905	0.0736781	-0.134767	0.0196991	-0.0490364	0.1836	0.114509	0.0753328	0.0525136	-0.0660374	-0.01804	0.0423167	0.038448	0.781983	0.987876	0.0564389	0.0939474	0.283751	0.362262	0.360846	-0.14217	0.388813	0.028062	0.0133248	0.652786	-0.0237512	-0.159192	0.0154292	-0.00809019	0.212814	-0.0936516	0.376429	0.663521	-0.133088	0.262546	0.120178	0.605631
392	0.00809849	0.169128	-0.00960889	0.0859095	0.0573838	0.0931426	-0.0661786	0.000446003	-0.150512	-0.0821367	0.291338	-0.188297	0.318885	0.0479402	0.0344799	-0.0649702	0.139449	0.0468203	-0.204698	0.431738	1.29438	1.14128	-0.0281826	-0.0542437	0.234355	0.546206	0.197812	0.050752	0.00519567	0.111059	0.289117	0.919304	0.01052	-0.140639	0.216309	-0.207208	0.322226	0.0911183	0.163551	0.611251	0.0210342	0.136481	0.101074	0.39872
393	0.0812382	0.117925	0.140222	0.492393	0.0965313	-0.0062051	0.248862	-0.110243	-0.0803742	0.0376911	-0.0144099	-0.161955	0.157633	-0.0512778	0.198802	-0.174751	-0.0684293	0.070613	-0.035544	0.0644034	1.20489	1.05248	-0.115257	-0.0785648	0.153251	0.38173	0.453681	0.0387802	0.221145	0.153903	0.153068	0.73158	-0.108928	-0.187155	-0.0379081	-0.0545417	0.564815	0.0742729	0.359198	0.694662	0.114597	-0.141861	0.197583	0.394284
394	0.189294	0.186915	-0.0227695	0.248101	0.167618	0.0132099	0.21892	-0.0362122	-0.0382691	-0.145299	0.0799202	-0.205902	0.203975	-0.0450228	-0.0112992	0.0775098	0.0357394	-0.107509	-0.106796	0.400358	1.10283	1.11869	-0.0452032	-0.161173	0.180829	0.601946	0.230117	0.0297415	0.106053	0.0878865	0.0646939	0.748011	-0.195048	-0.132742	-0.0809824	-0.0915415	0.396104	0.155895	0.247896	0.573152	0.0820432	-0.11663	0.219996	0.593016
395	0.0818806	0.256512	-0.0744515	0.2289	0.161354	0.175989	0.241557	-0.264403	-0.0276447	-0.15923	0.201198	-0.234471	0.242336	-0.0434691	0.276461	-0.00559633	0.12985	0.0337524	0.129987	0.257046	1.20024	1.27751	-0.00889799	-0.0971335	0.360859	0.57923	0.316968	-0.183975	0.475441	0.17317	0.193156	0.578878	-0.0680605	-0.306482	0.0113404	-0.120788	0.345366	0.0381443	0.196488	0.536611	-0.0338619	0.0777218	0.0799063	0.389447
396	0.0214635	0.066798	0.0392073	0.116286	0.212969	0.0893615	0.103072	0.230975	0.164019	0.116219	0.166322	-0.10545	0.142035	-0.00526441	0.196526	-0.0364956	0.125789	-0.0263168	-0.12006	-0.0572545	0.976662	0.962099	-0.0623324	0.0440004	0.177235	0.547363	0.16333	0.000412394	0.28268	0.0619463	0.292373	0.698315	-0.0669666	-0.00971345	0.147467	-0.137766	0.312251	-0.0565101	0.148022	0.430124	-0.0575288	0.0703297	0.040093	0.326774
397	-0.015945	0.104761	-0.155731	0.0827095	0.0517248	0.101663	0.113222	-0.217555	-0.116708	-0.100492	0.162728	-0.080622	0.186288	-0.145359	0.00646044	-0.34378	-0.138497	-0.134125	-0.060814	0.174012	1.06681	1.10276	0.0770704	0.00611084	0.275362	0.629441	0.163979	0.128099	0.411341	0.248556	0.177601	0.421133	-0.0481344	0.0176286	0.138967	-0.17192	0.321679	0.0462635	0.225877	0.607776	-0.152152	0.00928075	-0.0549551	0.305375
398	0.0893212	-0.0166286	-0.222823	0.0714895	0.00227042	-0.119017	0.188497	0.165562	-0.0993605	0.02174	0.213921	-0.148753	0.235484	-0.089851	0.207993	0.112182	0.0555453	-0.0624331	0.00378466	0.184771	0.692097	1.09564	-0.0774805	0.000651864	0.150612	0.437627	-0.0183572	-0.0620114	0.260059	0.469051	0.0214035	0.938983	-0.0215338	0.360249	-0.0369423	-0.215148	0.397829	0.127817	0.272148	0.732626	0.0658034	0.173037	0.178723	0.27161
399	0.0667281	0.12879	0.0968435	0.18721	0.06837	-0.131636	-0.0922949	-0.0939379	0.0815603	0.0121032	0.273309	-0.0768849	0.217522	-0.0946141	0.121185	-0.0574151	-0.0602536	-0.181496	-0.165342	0.24215	0.977475	1.03722	-0.0805937	0.0290444	0.319076	0.649676	0.10055	-0.199435	0.218808	0.469623	0.026794	0.703626	-0.0526644	0.0130012	0.0288247	0.031592	0.492773	-0.0967675	0.169556	0.953994	-0.132606	0.168529	0.289649	0.68532
400	-0.00884985	0.0982331	0.0200806	0.348999	0.200137	-0.0491523	0.171875	-0.12224	-0.137474	-0.217605	0.230672	-0.111928	0.329408	0.0261554	-0.0172344	0.0128913	-0.173655	0.0116575	-0.198429	0.131075	0.638994	1.11843	0.0126933	-0.0229426	0.241472	0.431873	0.256679	0.208288	0.272378	0.161542	-0.10992	0.700775	0.0353513	-0.037196	0.131841	0.0224163	0.249348	0.286254	0.113382	0.910878	-0.120128	-0.109347	0.303372	0.37089
401	-0.0193086	0.142305	-0.00792383	0.177468	0.0689625	-0.246597	0.193373	-0.0615349	0.0276505	-0.116444	0.182344	-0.192133	0.382772	0.0233607	0.283852	0.183117	0.154367	-0.111977	-0.279088	0.196319	0.959988	1.17873	0.0559931	0.149862	0.295599	0.354862	0.0479976	-0.0185897	0.653868	0.198597	0.0469164	0.967395	-0.202517	0.0245174	0.0542647	-0.109672	0.404618	0.221141	0.388478	0.904355	-0.00870607	-0.0264575	0.116421	0.369504
402	0.0256183	0.00740693	-0.00779682	0.356189	0.174097	-0.120123	0.178612	-0.0617136	0.107217	-0.0467729	0.266928	-0.104917	0.332755	-0.156418	0.0645195	-0.0640689	0.212887	0.0181658	-0.122626	0.266142	0.712781	1.35929	0.147323	0.241271	0.326604	0.332465	0.0985422	0.0613794	0.256832	0.261664	0.0700217	1.0911	-0.214643	-0.282052	-0.0656255	-0.224861	0.279971	-0.0664117	0.139812	0.900225	-0.0308038	-0.135652	0.144382	0.468693
403	-0.00122613	0.12813	0.0091242	0.171407	0.122453	-0.130751	0.0863834	0.00535599	-0.0186663	-0.0308212	0.235409	-0.21365	0.135955	-0.0679877	0.0685922	-0.0538818	-0.0507377	-0.180872	-0.20278	0.201991	0.8192	1.34342	-0.0122235	-0.0263015	0.167241	0.545964	-0.0786418	-0.05942	0.162973	0.44848	0.0767163	1.17751	-0.111346	0.213983	0.122772	0.0112148	0.157794	0.113872	0.27471	1.25075	0.0867028	0.116387	0.159424	0.492951
404	-0.0458543	0.025501	-0.0151459	0.234109	-0.0319375	-0.146879	0.213248	-0.161429	-0.0283216	-0.0819619	0.156431	-0.185075	0.196912	-0.0495343	0.096915	-0.0146304	0.0466884	-0.118579	-0.0402826	0.25163	0.578728	1.10581	0.018062	0.0056774	0.15588	0.298285	0.11413	-0.045237	0.164958	0.164948	0.166559	1.26548	-0.163685	-0.170798	0.0964013	0.0854128	0.232317	0.230761	0.194888	1.2983	-0.017865	0.32967	0.150048	0.597444
405	-0.155722	0.0400851	-0.0525947	0.294299	-0.0938752	0.253233	-0.034385	-0.0566044	-0.00669567	0.0342528	0.204642	-0.204715	0.321692	-0.220566	0.0905442	-0.0709281	-0.0357754	-0.152317	-0.250802	0.190011	1.01023	1.36403	0.0208923	-0.0469944	0.344415	0.425464	0.0499098	0.140566	0.00765645	0.214224	0.146456	1.25479	-0.106012	-0.0860366	0.0673636	-0.0951531	0.335903	0.133067	0.236428	1.21841	0.0427083	0.0604091	-0.020706	0.376365
406	-0.0396852	0.220482	0.0456596	0.461172	-0.0116863	0.0284519	0.226641	-0.121938	0.062565	-0.185227	0.110307	-0.18729	0.118173	-0.0348255	0.154537	-0.0470643	-0.0654518	0.0869935	-0.120369	0.290847	1.00745	1.28522	0.0950808	0.0794751	0.333676	0.485015	0.157912	0.139594	0.470329	0.256451	-0.0319927	1.01367	-0.0880209	-0.119824	0.164229	0.0157435	0.533776	0.19224	0.196253	1.15651	0.00646011	0.0423829	-0.119125	0.586599
407	0.135636	0.22507	-0.0139616	0.295849	0.0710092	-0.260614	0.150817	-0.218239	-0.144621	-0.126677	0.0216304	-0.0990266	0.244538	-0.159048	-0.104257	-0.0012181	-0.0303566	-0.0157984	-0.123938	0.212525	0.709791	1.44699	0.173333	0.163974	0.408587	0.496705	0.204121	-0.0558985	0.187187	0.243782	0.196691	0.68373	-0.0941098	0.0404919	0.0971292	0.0627811	0.437483	0.135527	0.178119	1.16641	0.110342	0.261965	0.0498869	0.538496
408	0.19787	0.24617	-0.059226	0.250276	0.132339	-0.0610256	0.106945	-0.0759104	0.19182	-0.082554	0.25002	-0.133459	0.240723	-0.0698928	0.0947635	-0.0543913	-0.138014	0.0554735	-0.144818	0.356128	0.798055	1.3511	0.200419	0.101312	0.270223	0.479114	0.0199931	0.157981	0.42011	0.46598	0.046453	1.13303	-0.033711	-0.220786	-0.0918638	-0.223258	0.416337	0.315334	0.197329	1.66591	-0.0300398	0.133244	0.148755	0.469639
409	0.0152676	0.0195417	0.142843	0.225886	-0.0755688	0.151167	0.127603	-0.111314	0.0690004	-0.0456895	0.203871	-0.146215	0.210589	-0.0779387	0.0342338	-0.0582923	-0.10666	-0.105299	-0.276206	0.0682301	0.316665	1.37032	-0.0169867	0.0893765	-0.00451194	0.385259	0.0055999	0.0101846	0.211349	0.288194	0.255947	1.15523	-0.17379	-0.171914	0.110323	-7.26575e-05	0.223344	-0.0623927	0.271261	1.65138	-0.0410507	0.255457	0.101255	0.418492
410	-0.112611	0.129301	0.128435	0.257176	-0.100391	-0.135501	0.232712	0.0602377	-0.0615638	-0.146257	0.149719	-0.197738	0.171513	-0.0910646	-0.0156731	-0.123646	0.000972262	-0.0834585	-0.0478558	0.0263296	0.856532	1.37964	0.142405	0.016001	0.192155	0.497863	0.159018	0.0790425	0.377825	0.343058	-0.0762699	1.04306	0.0451717	0.0830494	0.141721	0.0638517	0.260614	0.0836428	0.260056	1.46207	0.0879112	0.158301	0.0696753	0.491412
411	-0.00186892	0.218281	-0.0863934	0.138645	0.0100729	-0.142267	0.201152	-0.152726	-0.0441404	-0.069352	0.0460932	-0.065757	0.320464	-0.178353	0.0670507	0.123014	0.114606	-0.183733	-0.159431	0.00623203	0.362747	1.53457	0.119663	0.216588	0.395535	0.43321	0.191146	0.159319	0.127171	0.586022	0.13331	0.757769	-0.0407888	-0.00509367	0.213316	-0.0128091	0.386309	0.138082	0.110415	1.71619	-0.0125688	0.00721825	0.18194	0.465623
412	0.0144944	0.0474849	0.0242303	0.346898	-0.0686299	-0.137635	0.331888	-0.0741803	-0.140221	0.047855	0.286387	-0.243635	0.19758	-0.205379	0.209959	-0.0513806	-0.107129	-0.188369	0.0110645	0.084955	1.02553	1.44249	0.101886	0.168938	0.254562	0.809989	0.0387414	0.195121	0.481828	0.793853	0.130301	0.987235	-0.105206	0.0100607	0.241015	-0.0496725	0.436941	0.0702604	0.387393	1.89875	-0.0168478	0.120392	0.237276	0.53308
413	0.0400402	0.0722206	0.0213906	0.154624	-0.0862298	-0.0554479	0.11083	-0.0165997	-0.0876862	-0.203736	0.259737	-0.195317	0.001544	-0.102588	-0.103335	0.107032	-0.0591807	-0.147597	-0.0967236	0.0149166	0.820965	1.51434	0.0172877	-0.0360365	0.144219	0.340836	0.0171551	0.0863753	0.162047	0.806972	0.0221723	0.970464	-0.191217	-0.0918164	-0.0823836	-0.150687	0.385841	0.127298	0.120589	2.09221	-0.155165	0.0919231	0.0190023	0.264632
414	0.110982	0.0122946	0.0338514	0.380273	-0.0650005	0.0305549	0.0247375	-0.245175	0	-0.0776374	0.43338	-0.198994	0.303428	-0.0555803	0.190043	-0.0105113	-0.0195235	0.112197	-0.208214	0.0879811	0.726908	1.57182	0.025217	0.214864	0.229278	0.529601	0.080554	0.149766	0.186393	0.703176	0.242907	1.11899	-0.213848	0.0102182	0.0223854	-0.0451116	0.206084	0.368781	0.122411	1.83611	-0.0818133	0.20573	0.125762	0.57026
415	0.157658	-0.179479	0.117869	0.192177	0.0402464	-0.0739959	0.0954206	0.0180894	0.0502238	-0.218961	0.169367	-0.118916	0.147384	-0.183826	0.0885001	-0.0419617	-0.0775959	-0.0128113	-0.157276	0.174161	0.803925	1.71064	-0.0564873	-0.111202	-0.106909	0.502901	0.161517	0.297834	0.187156	0.757336	0.235392	1.21419	-0.051999	-0.0229371	0.0123893	0.13039	0.37279	0.0504089	0.372077	1.56824	-0.106491	0.106577	0.200305	0.302066
416	0.198757	0.16642	-0.163376	0.287001	-0.119964	-0.0691709	0.0961309	-0.0961019	-0.0961687	-0.227993	-0.0101463	-0.201364	0.31484	-0.167914	0.0861083	-0.0563574	-0.0555718	0.0678125	-0.00151359	0.187872	0.917017	1.88911	-0.0113917	-0.0358331	0.116118	0.492573	0.0472665	0.258448	0.223432	0.959533	0.237128	1.08904	-0.242324	-0.0877407	0.130219	0.132379	0.267307	-0.0085808	0.0493533	2.05919	-0.0485524	-0.00615787	0.107518	0.42498
417	0.114317	0.0344893	0.118613	0.487262	0.212266	-0.0531974	-0.00556681	0.106706	-0.114996	-0.138724	0.331044	-0.25397	0.261814	-0.153778	0.197786	-0.0896452	-0.00856944	0.01716	-0.111312	0.178663	0.684597	1.37408	0.253225	0.197928	0.118005	0.549393	0.0469028	0.202228	0.0993587	0.853022	0.0123347	0.789878	-0.167807	-0.13104	0.0291711	0.00808592	0.373842	0.0842674	0.135325	1.37756	-0.0541587	-0.146656	0.0153513	0.335148
418	0.303204	0.201961	0.0401075	0.120171	0.150964	0.232176	0.0310823	0.128724	0.0299606	-0.149937	0.243916	0.0185299	0.39138	0.00225653	0.101589	-0.0630538	0.0434246	-0.0493085	-0.164932	0.0856624	0.652449	1.00398	-0.108086	-0.0452518	0.281029	0.42589	-0.120972	0.11913	0.153211	0.878413	0.240531	0.801273	-0.0935641	-0.126582	-0.0364941	-0.0796581	0.349408	0.0387434	0.106896	1.61673	-0.0924988	0.0614756	0.175685	0.368781
419	0.275721	0.212575	0.119118	0.470909	-0.153622	0.0408934	0.170485	0.022607	-0.0259842	-0.0942029	0.286768	0.021401	0.236804	-0.106771	0.412534	-0.20174	0.0276024	-0.101802	-0.27284	0.121007	0.976071	1.24817	0.217635	-0.0918008	0.15688	0.640475	0.122369	0.247373	0.408868	1.2923	0.0428957	0.902726	-0.111743	-0.107519	-0.0298345	0.0641394	-0.0398295	0.0594252	0.202154	1.54235	-0.00685498	0.135993	0.0400983	0.285648
420	0.0777373	0.174542	-0.0320463	0.106482	-0.119661	-0.109047	0.000980089	0.0197309	0.0716891	-0.129845	0.196089	-0.287583	0.261901	-0.103	0.10903	-0.113518	-0.157412	-0.118831	-0.185704	0.0884355	0.647365	1.32034	0.241596	0.10269	0.213612	0.394097	0.116046	0.113883	0.14962	1.34451	0.112627	1.01411	0.0517975	-0.175128	0.0850922	0.0285967	0.147186	-0.0144756	0.1764	1.6033	-0.0303926	0.186071	-0.107754	0.465213
421	0.0552751	-0.08612	-0.00711521	0.08058	0.0618791	-0.147236	0.153899	-0.213107	-0.0710315	-0.0682845	0.187571	-0.090936	0.204531	-0.136802	0.0420065	-0.121368	-0.159054	-0.104325	-0.049742	0.0124581	0.989682	1.34615	0.0225801	-0.0307536	0.0390673	0.635718	0.0596342	0.186839	0.116522	1.12156	-0.128503	1.04721	0.0164229	-0.0303945	0.250572	0.126186	0.130732	0.0216734	0.155487	1.39276	0.0668944	0.310913	0.111476	0.194415
422	0.311107	-0.0204493	-0.053576	0.242035	-0.207951	-0.149734	0.156736	0.350332	-0.115735	-0.104691	0.0148804	-0.220611	0.422625	-0.0563995	0.161278	-0.0821605	0.0235394	0.0669875	-0.0864879	-0.0248228	0.497435	1.25153	0.163442	0.125362	0.171144	0.452401	0.131823	0.172916	0.237341	1.17539	0.217915	0.772	-0.152342	-0.0245039	0.156449	0.0655854	0.28932	-0.0176469	0.15027	1.36993	-0.113907	0.104639	0.228589	0.291977
423	0.10159	0.0997756	-0.179786	0.423224	-0.0265669	-0.105095	0.23836	-0.0173027	0.216069	-0.00746902	0.0821767	-0.165189	0.451295	-0.0887905	0.0690567	-0.184797	0.028365	-0.0516665	-0.16987	-0.091711	0.676027	1.26489	-0.0446533	0.0398283	0.0349305	0.490561	-0.0377002	0.273415	0.145537	0.913899	0.0291887	0.87571	-0.113185	-0.0474567	0.0620914	0.103282	0.469417	-0.109779	-0.00795909	1.40142	0	0.126314	0.161197	0.261936
424	0.0409075	-0.0427031	0.0590976	0.224647	-0.118981	-0.0124475	0.214089	-0.151182	-0.132249	0.161417	-0.0135413	-0.168806	0.21672	-0.190975	0.108497	-0.00628874	0.00758025	-0.00783488	-0.0236401	-0.021981	0.382522	1.28486	0.018167	0.293263	0.0736605	0.282413	-0.0131076	0.325568	0.595881	0.880414	0.17404	1.09874	-0.0218257	-0.0357571	-0.0730079	0.127405	0.16953	0.0452472	0.085029	1.60774	0.0913436	0.148691	0.0624517	0.248006
425	0.0941036	0.0390223	0.0497674	0.120768	-0.0822152	-0.0238979	0.30605	0.0377239	0.0151673	-0.0594677	-0.00505151	-0.136977	0.29367	-0.184322	0.254178	-0.0420817	-0.132036	-0.136696	-0.0866383	0.0964807	0.477033	1.00472	-0.0101655	0.202944	0.406031	0.401822	-0.0139778	0.430528	-0.019101	1.13625	0.0438365	1.00673	-0.0836082	0.0587833	0.0988743	0.118956	0.0612364	0.0022683	0.0346086	1.6484	-0.0916127	0.591844	0.0265208	0.279084
426	0.348142	-0.0125744	-0.0168243	0.285299	-0.108757	-0.125347	-0.0129145	0.156633	0.130413	0.00713964	0.267157	-0.144711	0.29744	-0.152355	0.130117	-0.053983	0.0904143	-0.120854	0.208684	0.182535	0.43157	1.27437	-0.10276	-0.0954325	0.298067	0.0773368	0.150812	0.507089	0.100424	0.815268	0.0855787	0.862615	0.172068	-0.0384262	-0.0201484	0.0408808	0.139136	0.198919	-0.159809	1.41227	-0.120149	0.274665	0.0588291	0.509861
427	0.25903	0.0988436	0.166276	0.166276	-0.0813947	-0.235794	0.143942	0	0.0191877	-0.208765	0.158509	-0.167778	0.216065	0.0408588	0.420087	-0.092773	0.160142	-0.0976234	0.101519	0.102274	0.376529	1.20182	-0.0217812	0.0592968	0.12322	0.199926	-0.0284009	0.452827	0.0937396	0.81495	0.0894678	1.07107	0.0651308	0.0494297	0.106386	-0.0237737	0.534443	-0.0461278	0.226323	1.5713	0.0525825	0.42437	0.161993	0.320236
428	0.0678379	0.044837	-0.243069	0.26455	-0.0564469	-0.222581	0.178066	0.0683452	0.0256605	-0.0849332	0.18154	-0.13363	0.158429	-0.0441519	0.0188016	-0.0439634	0.301917	0.0238102	-0.170344	0.0348913	0.354264	1.10571	0.0918907	-0.123312	0.225407	0.432778	0.0284062	0.534039	-0.105337	0.831008	0.0733677	0.596392	-0.124985	-0.0713199	0.20617	0.180133	0.243494	0.0318729	-0.0633019	1.48017	-0.0402358	0.0556373	-0.00237329	0.282984
429	0.140651	0.0512747	0.0963994	0.0181383	-0.00114679	-0.153203	0.0853455	-0.0268344	-0.219063	-0.279698	0.388338	-0.174654	0.14743	-0.0960834	0.0733478	-0.0489301	0.149396	-0.124328	-0.0414601	0.0144506	0.857347	1.32047	0.00679086	0.150723	0.11346	0.40926	-0.00556872	0.446867	0.149897	1.07603	0.265312	0.835614	-0.126458	-0.227141	0.168652	-0.125874	0.175863	0.0258495	0.0292696	2.12034	-0.0177998	0.197663	0.161073	0.44926
430	0.0095404	0.0792035	-0.0662575	0.317408	0.0547732	-0.0990496	0.0280313	0.0275002	0.157579	-0.172424	0.18608	-0.216454	0.194612	0.0406582	0.131634	0.0243857	-0.0426145	-0.0460414	-0.0795477	-0.0731162	0.488961	1.10903	0.0833066	0.117769	0.0484457	0.26763	-0.107106	0.670411	0.148937	1.12714	0.0670654	0.683828	0.10428	-0.16042	0.195796	0.101513	0.288197	0.134767	0.0322238	1.47324	0.0128159	0.277026	-0.0142085	0.346817
431	0.33232	-0.0942652	-0.0517776	0.00852755	-0.041675	0.0319847	0.13367	-0.0861315	0.0122178	-0.118926	0.349138	-0.2065	0.279486	0.0484432	0.0655845	0.0354155	-0.118329	0.0673878	-0.189258	-0.0819131	0.389923	1.3579	0.0450404	0.0445479	0.0728501	0.52841	-0.0691387	0.414783	0.171448	1.04969	-0.0958245	0.941521	-0.0751333	-0.0256734	0.229891	0.197946	0.228564	-0.0588235	0.128496	1.62748	-0.120341	0.377088	0.0843773	0.557713
432	0.0330412	0.0824486	-0.0173711	0.0824603	0.00743693	-0.22919	0.390924	-0.149641	-0.0259143	-0.248284	0.105419	-0.111848	0.219595	0.0250863	0.0866449	-0.0756113	0.116103	0.0155146	-0.0606509	-0.0945339	0.510477	1.14349	-0.0589155	0.0631559	0.160831	0.306946	0.13126	0.297088	0.123128	0.970117	0.293905	0.779793	-0.0400472	-0.0721986	0.0685542	0.0161652	0.392608	0.0166576	0.112475	1.31046	0.0675127	0.241992	-0.0578654	0.456457
433	0.209049	0.184362	0.125747	0.257867	0.0671181	-0.0933795	0.12519	0.051772	-0.0359709	-0.208562	0.159596	0.0401552	0.43504	-0.0493005	0.0351765	0.113945	0.0216069	-0.0782547	-0.08315	0.0931305	0.280093	1.17967	-0.0579688	-0.0328928	0.154068	0.457965	0.0667873	0.171629	0.122007	1.05832	0.071747	0.938058	-0.175626	-0.159498	0.190293	-0.0169105	0.306358	-0.0530809	0.0212001	1.43033	-0.0274711	0.219074	-0.00222413	0.409744
434	-0.00705581	0.176379	-0.100513	0.141868	-0.157145	0.00506872	0.341772	-0.279533	0.00452444	-0.144321	0.156812	-0.147846	0.388269	-0.0532682	0.11881	0.0254589	-0.181708	-0.176358	-0.110621	-0.0805104	0.37998	0.949027	0.0139674	0.0450673	0.152788	0.338655	0.289491	0.378394	0.361161	1.04288	-0.0283263	0.841013	-0.121132	0.0196583	0.140011	-0.0379211	0.17775	0.0955069	0.0731313	1.17864	-0.0105954	0.419488	0.0384759	0.430312
435	0.107886	0.281084	0.0845268	-0.0435354	0.250582	-0.149044	0.206335	-0.0842977	-0.0562884	0.0158729	0.17527	-0.118815	0.225422	0.0320584	-0.166793	-0.00639081	0.1281	-0.132986	-0.178563	0.204497	0.506294	1.09778	-0.129322	0.21613	0.206247	0.453791	0.142636	0.434503	0.0706625	1.22802	-0.0705316	0.583558	0.109076	-0.00220548	0.0262861	0.00610216	0.123327	0.19044	-0.0973758	1.77492	-0.0411697	0.355762	0.174146	0.466934
436	0.19318	0.228444	0.0619188	0.090176	0.0909664	0.00748227	0.126536	-0.0763942	-0.0335909	-0.33351	0.169909	-0.124763	0.141058	0.130138	-0.100586	-0.0976431	-0.0782864	-0.188786	0.0560491	0.30367	0.638312	1.1674	-0.130393	0.018986	0.253805	0.426054	0.177036	0.210007	0.124352	0.901383	0.172369	0.765921	-0.102286	0.268016	0.0855737	-0.010869	0.276319	-0.0435292	0.105366	1.43878	0.0606605	0.505865	-0.0788895	0.292985
437	0.140425	0.174439	-0.140805	0.229535	-0.0975739	0.0504935	0.223435	-0.0153558	0.0467754	-0.0792085	-0.10735	-0.128464	0.251232	0.200353	-0.00594336	-0.079879	-0.233768	-0.0392864	0.15023	0.255144	0.211084	1.3363	0.211417	0.288403	0.0978086	0.266734	0.179887	0.31583	0.0332201	1.0552	0.0592949	0.641955	0.0347805	0.217216	-0.0222047	0.0965528	0.396543	0.206166	-0.0363224	1.38497	0.15706	0.607569	0.158876	0.336172
438	0.112296	0.17418	0.137897	0.122689	-0.079562	-0.115107	-0.0155747	-0.108091	-0.0970388	-0.135497	0.14166	-0.00928225	0.088407	0.155209	-0.0967981	-0.167183	-0.0866195	0.0823969	-0.0996605	0.216952	0.280291	1.25136	-0.00118877	0.013672	0.128465	0.359661	0.327752	0.41383	0.0842848	0.874669	0.0515451	0.927841	-0.110855	-0.042151	-0.0206491	0.155304	0.258953	-0.0658047	-0.0539508	1.32299	0.00633436	0.257369	0.101803	0.438765
439	-0.00651259	0.0529172	-0.142487	0.0500896	-0.0247829	0.213077	0.17213	-0.00587402	0.126245	-0.174223	-0.117822	0.173728	0.097228	0.130836	0.0396005	0.0586029	0.194199	-0.14819	-0.0605985	0.20617	0.392663	1.12289	0.121786	0.443531	0.090125	0.312551	0.360406	0.348142	-0.0331007	0.685107	0.0946929	0.384265	-0.0170816	0.142377	0.108013	0.0713489	0.100055	0.136754	-0.103544	1.49574	-0.0488887	0.732221	-0.0277069	0.345422
440	0.0989683	0.084312	0.0235413	0.380905	-0.118626	-0.100582	0.161405	-0.170825	-0.0396659	-0.0519112	0.0127761	-0.159504	0.399348	0.122794	0.224138	0.0778515	0.00199326	-0.14471	0.0676466	0.163355	0.353789	1.18918	-0.0506825	0.104025	0.134122	0.358731	0.241411	0.141667	0.28421	0.892861	0.201	1.03323	-0.0905928	0.186726	0.0856056	-0.0470255	0.244411	-0.00453754	0.00106813	1.4362	-0.0482386	0.719501	0.0953858	0.38669
441	0.553008	0.232925	-0.0284606	0.098633	0.0622916	-0.171535	0.403399	-0.0884412	-0.0601755	-0.0130278	0.186632	-0.0105323	0.224434	0.134853	0.0909625	0.073272	0.00966297	-0.273848	0.0606443	0.154972	0.325839	1.0953	0.162661	0.00333025	0.0318622	0.086185	0.111825	0.253822	0.052772	0.886495	-0.0357211	0.625327	-0.0781025	0.0095105	-0.0508097	0.0274612	0.176665	0.0195835	0.0213779	1.35435	0.0867399	0.440953	0.110251	0.426538
442	0.47903	0.154886	-0.114777	-0.120773	0.095198	-0.113688	-0.0797024	-0.0257678	-0.030252	-0.201395	0.17424	-0.0566078	0.250997	0.068218	0.0747728	0.271472	0.0723565	-0.19049	-0.189662	0.389639	0.472695	1.22324	0.022887	0.013536	0.365705	0.477812	0.176258	0.368898	0.1561	1.12631	0.0605411	0.573149	0.0870763	0.0307745	-0.180187	0.116052	0.122394	0.0181942	0	1.2362	0.262855	0.495285	0.107637	0.464389
443	0.477916	0.13909	0.00323864	0.0675356	0.26516	-0.0819387	0.26733	-0.0940166	0.0114843	-0.126845	0.15877	0.0136959	0.298984	0.0220224	-0.0667805	0.145593	0.176774	0.250497	-0.0173422	0.208855	0.477045	1.003	-0.0664402	0.141265	0.239385	0.436378	0.187089	0.344864	0.168229	1.14339	0.17114	0.716985	-0.185819	-0.142156	-0.0401388	-0.0162468	0.178732	0.243078	-0.169023	1.1691	0.107935	0.297417	0.052227	0.258139
444	0.147118	0.00865186	-0.0870385	0.0586073	0.236245	-0.029997	0.174853	0.00658645	-0.077015	-0.243664	0.130302	-0.0941229	0.0968118	-0.0585796	-0.0298651	-0.0811502	0.091778	-0.0615657	-0.0212478	0.0758934	0.488094	1.15512	0	0.270055	0.136183	0.417193	0.198621	0.32292	0.216948	1.22732	0.078786	0.396855	-0.0487382	-0.0477164	0.127178	0.142666	0.209997	0.18526	0.0667175	1.37557	0.188102	0.452662	0.0711273	0.292568
445	0.520935	0.0657085	-0.0130246	0.178222	-0.170424	-0.105754	0.123236	-0.131327	-0.0780692	-0.114935	0.124555	-0.156585	0.213729	0.139857	0.280771	0.0206356	0.0667608	-0.046694	-0.158715	0.241015	0.414938	1.10342	0.0622356	0.245295	-0.0305945	0.298613	0.11609	0.229459	0.127513	0.908044	0.18967	0.723576	-0.0749373	0.0294782	-0.00337614	0.0564246	-0.0192497	0.0282428	-0.0431947	0.92784	0.149617	0.35531	0.0795756	0.227275
446	0.635562	-0.0672778	-0.0169036	-0.153173	-0.114221	0.0630747	0.10019	0.015674	0.160169	0.0336921	0.0375485	0.0370096	0.222459	0.349667	-0.0930743	0.274799	0.0545245	0.00107057	0.212866	0.203505	0.302894	1.17906	-0.0154355	0.164266	-0.0146524	0.105545	0.150079	0.218633	0.211995	0.925082	0.0313674	0.54431	0.132754	0.0981152	-0.0912603	0.122463	0.0893124	0.155294	-0.0554045	1.08039	0.0362374	0.307071	0.0905763	0.118705
447	0.329219	0.239725	0.00968584	0.193753	0.0520264	0.154436	0.123301	0.0535246	0.160458	-0.00560457	0.382675	0.0353816	0.169059	0.166005	0.15372	0.346594	0.303185	-0.0185674	0.231354	0.0473241	0.13383	1.04788	-0.122261	0.273795	0.0897196	-0.0811607	0.244316	0.242116	0.195663	0.806685	0.149778	0.407549	0.0897808	-0.0629654	-0.152829	-0.0165733	0.265043	-0.11157	-0.1043	0.647159	0.328582	0.658608	0.189587	0.228428
448	0.210708	0.158382	-0.207055	0.0935089	-0.0859632	0.0168289	-0.007152	0.128593	0.141004	-0.109687	0.149869	0.155196	0.273451	0.352687	0.173382	0.378228	0.0610525	0.00128545	0.192086	0.188026	0.00708303	1.13605	0.133815	0.172295	0.0739817	0.169363	0.35814	0.246956	0.123925	0.636907	0.19234	0.736563	0.149925	-0.121969	0.0371829	-0.0574084	0.416339	0.21265	0.00139991	0.748439	-0.0718992	0.83111	0.0874486	0.123831
449	0.257453	0.236661	-0.0729147	-0.00202186	0.037197	-0.00560623	0.108073	0.259809	0.09099	-0.0425777	0.0471242	-0.0170361	0.260016	0.272747	0.364668	0.505415	-0.00543405	-0.11804	-0.0388308	0.305204	0.217055	1.02106	0.0559389	0.41132	-0.00618701	0.124625	0.317821	0.367016	0.0554293	0.845404	0.23731	0.54297	0.0306856	0.0525194	0	0.194875	0.142007	0.362333	-0.154695	1.05738	0.0937619	0.83866	0.0995358	0.0836211
450	0.514793	0.00268696	-0.124954	0.301548	-0.00543352	0.128709	0.265429	0.101594	-0.075114	-0.21275	0.221177	0.0833079	0.200596	0.267342	0.129013	0.0899269	0.100927	0.0236117	0.0711996	-0.137297	0.105651	0.970677	-0.0180171	0.202524	0.100615	0.406249	0.0760896	0.295228	-0.049759	0.654866	0.10986	0.308691	-0.119598	0.0927499	0.203817	0.0788463	0.33172	0.110515	0.0163656	1.09092	0.226574	0.954538	0.161423	0.0268743
451	0.299737	0.0819524	0.0711291	0.307455	0.0657611	-0.00794172	0.21729	-0.00467884	-0.0965925	-0.207874	0.192702	0.038012	0.0237408	0.00619221	0.153681	0.0592343	0.191562	0.0116956	-0.0598284	0.106887	0.19675	0.80179	-0.066673	0.0308679	0.0409183	0.275366	0.0393453	0.116131	0.109431	0.761537	0.00473554	0.342638	-0.0549672	0.00838614	0.0939253	-0.0608871	0.358396	0.0287057	-0.0606436	1.04407	0.20578	1.13311	0.139296	0.231309
452	0.467034	0.108568	0	-0.12254	-0.145589	-0.0956507	0.200798	0.0238867	-0.129307	-0.246975	0.211747	-0.206911	0.301574	0.0629386	0.0670976	0.110485	0.0344613	-0.0692803	-0.00974066	0.311857	0.300945	1.1352	-0.00475019	0.0519435	0.257404	0.247299	0.0551213	0.232887	0.109537	0.840458	-0.0195297	0.517778	-0.0527415	0.239973	0.135457	0.172606	0.296214	0.272776	-0.0138491	1.13058	0.283023	0.942011	0.249512	0.259526
453	0.276101	0.00154455	-0.126781	-0.0129169	0.00759833	-0.105297	0.0397154	-0.107136	0.0160945	-0.0733461	0	-0.216045	0.367936	0.172214	0.34689	0.273111	-0.031308	-0.116448	-0.0907525	0.312459	0.360467	0.905115	0.00221572	0.0813822	0.163176	0.343026	0.064279	0.442158	0.107477	0.757767	0.168965	0.309162	0.0936635	0.0831523	0.232191	0.0519903	0.328417	0.19047	-0.0888136	1.25288	0.0510302	0.974881	-0.0666711	0.386502
454	0.458928	0.0201001	-0.0687021	0.046071	0.181618	-0.0737639	0.305615	-0.0881924	-0.0810407	0.0991007	-0.0262474	-0.117563	0.0465708	0.168502	0.15728	0.0259474	0.0541272	-0.108865	0.0133383	0.394888	0.205745	0.837664	0.121671	0.0663436	0.143879	0.118942	0.108421	0.1219	-0.0931399	0.903424	0.333417	0.168968	-0.0108821	0.0154946	0.17426	0	0.22779	0.162069	-0.12881	1.01493	0.210945	0.608689	-0.0716392	0.212431
455	0.456165	-0.0443777	-0.0325657	-0.0175695	0.0358313	0.114163	0.069842	0.0111715	-0.0393399	-0.0468486	0.232097	-0.0868184	0.459881	0.257298	0.167576	0.0621675	0.0285358	0.157468	-0.0044364	0.241781	0.309528	0.832672	0.173069	-0.0475475	0.137324	0.185547	-0.0311782	0.246945	0.246194	0.941627	-0.0802773	0.641829	-0.175257	-0.0118112	0.33903	0.360082	0.172791	0.090476	0.0322448	1.272	0.224712	0.406566	-0.0944921	0.333985
456	0.760825	0.167226	-0.0534254	0.219931	-0.0344154	0.0137858	0.385927	0.0967355	0.00694521	-0.25155	0.0903997	-0.135216	0.16852	0.0311532	0.244806	-0.162706	0.201573	0.0200423	-0.0117029	0.00233368	0.419968	0.945436	0.116554	0.258911	0.194191	0.35668	0.337022	0.363716	0.00651665	0.874175	0.0839056	0.458819	0.198354	0.0473201	0.116166	0.0256739	0.267364	0.182712	0.145965	0.874311	0.229386	0.590735	0.0848558	0.171327
457	0.668033	0.0769952	-0.0042862	0.240909	0.0922583	-0.0622791	0.0529353	-0.120742	0.0497374	0.0125463	0.145254	-0.00460136	0.272344	0.225467	0.171883	0.0745408	0.260814	-0.0130348	-0.0473078	0.436449	0.340796	0.650017	-0.0985289	0.0922917	-0.00155239	0.235053	0.37802	0.168042	0.0254843	0.861962	0.189702	0.412162	-0.0776484	0.0426031	0.380506	0.0685956	0.32389	0.138684	-0.0654018	0.860353	0.192512	0.45711	0.0973437	0.359107
458	0.525729	0.307207	0.00917606	0.206753	0.145318	0.0256284	0.173844	0.112652	0.011476	-0.0805915	0.0640621	-0.148316	0.269803	0.262025	0.0885373	0.215014	0.256429	-0.0344596	-0.0740877	0.337127	0.209402	0.968808	-0.0414402	0.213664	0.182242	0.247156	0.329197	0.0618291	0.114769	0.81203	0.0990611	0.55025	-0.0218891	0.204033	0.327172	0.136297	0.318964	0.154629	-0.0578168	0.92416	0.161068	0.46384	-0.0326465	0.177554
459	0.424397	0.0480198	0.106657	0.184042	0.0621344	0.0801158	0.094875	0.0953879	-0.0770608	0.0422144	0.177369	-0.0590069	0.253657	0.0721048	0.0567884	0.246212	0.17342	0.0769835	-0.0727796	0.201187	0.392174	0.903849	0.0694919	-0.013502	0.146813	0.512018	0.465017	0.188308	-0.0197767	0.859255	0.259783	0.470627	0.134106	-0.0652647	0.28741	0.133425	0.0771305	0.467737	-0.113584	0.993547	0.204917	0.201937	0.234658	0.447978
460	0.499034	0.0393979	-0.0677603	0.188586	0.0956498	0.025053	0.0814187	-0.151001	0.0634011	0.163762	0.10776	-0.155984	0.260559	0.155312	0.245977	0.352725	-0.0100301	-0.0640455	-0.0709407	0.566033	0.279675	0.807964	0.000680382	0.289713	0.0492709	0.169485	0.536975	0.235191	0.069312	0.989859	0.131198	0.599406	0.0962116	-0.300496	0.478858	0.0131745	0.320488	0.317804	0.030326	0.982135	0.328528	0.262302	0.00396502	0.343056
461	0.562253	0.00345214	-0.0699547	0.165499	0.0587262	0.100463	0.177153	0.10682	0.065203	-0.135525	-0.0421715	-0.0542093	0.0266926	-0.0527475	0.393982	0.853723	0.162113	-0.0244984	0.00516192	0.213981	0.339361	0.799736	0.32636	0.225087	0.220214	0.257308	0.643402	0.220592	0.0157391	0.619293	0.0792202	0.339152	-0.0608391	0.0317813	0.451522	0.051851	0.21899	0.268035	-0.0757511	0.999262	0.378285	0.655105	0.0549474	0.371954
462	0.689598	0.048847	-0.0571322	0.360114	-0.0250351	-0.263311	0.0609649	-0.0146392	-0.144667	0.172182	-0.016538	-0.0619213	0.230622	0.205772	0.0195062	0.625804	-0.0507728	0.107975	-0.0754424	0.398207	0.238575	0.855669	0.101788	0.0881811	0.0555198	0.231845	0.46462	0.0805042	0.144338	0.907492	0.166203	0.689524	0.0117509	0.192592	0.467596	-0.00600902	0.287996	0.214266	0.0205736	0.985321	0.303588	0.512174	-0.0914205	0.414357
463	1.10037	0.164464	-0.0656217	0.133629	-0.0391305	-0.0212509	0.118323	0.0449576	0.222297	-0.00304666	0.0875622	-0.197248	0.294424	0.150152	-0.0861757	0.412907	0.0282001	-0.0718655	-0.26005	0.214123	0.218299	0.772125	-0.130877	-0.0588879	0.0395224	0.356764	0.789016	0.165438	0.0593677	0.96174	0.0265017	0.662315	0.090266	-0.0132749	0.613259	-0.169784	0.420342	0.260585	0.0259546	0.945072	0.611476	0.662116	0.127693	0.195084
464	0.533157	0.274306	-0.0870122	0.252636	-0.108581	0.0745353	0.0559194	0.312599	-0.135842	-0.0295158	0.152765	-0.138854	0.285213	0.116236	0.317687	0.799055	-0.171713	-0.120276	-0.0349429	0.393013	0.37971	0.740323	0.120798	0.262004	0.193273	0.267087	0.524116	0.542295	0.297152	1.00354	0.188221	0.524878	0.237388	-0.277074	0.439147	0.259733	0.534206	0.0705944	-0.0274068	0.953233	0.398761	0.295508	-0.0294495	0.381818
465	0.380302	0.0857012	-0.0264174	0.108158	0.0129075	0.011735	0.132294	-0.152064	0.00959486	-0.26422	0.297373	-0.00220532	0.503251	-0.092848	0.189361	0.550866	0.0417867	-0.00203091	-0.261802	0.419994	0.211445	0.728621	0.0728278	0.0654022	0.196858	0.49347	0.781486	0.108198	0.146201	1.10146	0.000887855	0.333756	0.0655666	-0.0488545	0.594722	-0.0277896	0.0137801	0.311843	-0.0385693	0.919541	0.302536	0.611919	-0.0623317	0.54005
466	0.658923	0.241019	-0.015513	0.335705	0.0904347	-0.182016	0.0962935	-0.128273	-0.00442551	-0.0382599	0.126959	-0.113863	0.314191	0.0172884	0.127487	1.10427	-0.0587384	-0.119306	-0.0523745	0.1451	0.148556	0.490116	0.157049	0.0925282	0.325629	0.343639	0.620383	0.0232469	0.0843827	1.26599	0.178053	0.242826	-0.10784	-0.128439	0.666606	-0.00979045	0.401991	0.309463	0.036334	0.795646	0.241895	0.404317	0.204708	0.518546
467	0.370962	0.567777	0.123576	0.299312	-0.115888	-0.114538	0.253657	-0.0937715	0.135554	-0.157864	0.147019	-0.0479929	0.279613	0.0219166	0.319374	0.998779	-0.100789	-0.0718628	-0.123198	0.117313	0.561854	0.582601	0.0758548	0.10494	0.19272	0.173492	0.415839	0.0305103	0.0644629	1.45243	0.071435	0.37855	0.0831447	0.0703702	0.673642	0.0852103	0.275321	0.0279493	-0.10818	0.639797	0.383771	0.569445	0.00829417	0.484704
468	0.375731	0.0680613	-0.0560598	-0.0291898	-0.136733	-0.0900108	0.0826911	-0.0974121	0.198135	-0.178783	0.154433	0.0144952	0.288801	0.114746	0.410117	0.954541	0.149182	0.00648365	-0.0564215	0.281951	0.612698	0.709781	-0.0936642	0.00455626	0.262382	0.293266	0.566883	0.0560524	0.193907	1.49524	0.166134	0.423358	-0.0173625	0.199832	0.672662	0.00445533	0.176758	0.201522	0.144364	1.1195	0.0750121	0.71801	0.174271	0.305661
469	0.963803	-0.0280901	0.097168	0.263597	0.0219496	-0.0826814	0.281589	-0.149602	0.0262183	-0.00745854	0.249301	-0.0703678	0.325045	-0.0840662	0.365357	0.758495	0.00670782	-0.13938	-0.129825	0.328935	0.382262	0.56598	-0.0054445	0.0649318	0.211216	0.36424	0.318636	-0.0208286	0.227156	1.23706	-0.0500423	0.461209	0.0479833	-0.183902	0.649549	0.111033	0.256851	0.277787	0.00851583	0.849937	0.430817	0.296788	0.0742395	0.315532
470	0.84285	0.0175001	0.0389951	0.0965963	-0.024269	-0.0304976	0.189636	-0.0203846	-0.0131835	-0.00833187	0.2635	0.00605213	0.198919	-0.103661	0.0723784	0.919361	0.05288	-0.0714895	-0.0690935	0.434002	0.463339	0.712311	0.156294	0.161425	0.244616	0.213815	0.248778	0.133907	0.0454366	1.636	0.0873325	0.307334	0.101023	-0.100093	0.430387	-0.17699	0.0994295	0.223193	0.0555283	0.60258	0.0283638	0.638296	0.174887	0.254307
471	0.795662	0.0672407	0.0308072	0.240226	-0.0965178	0.0200137	0.139687	0.0663305	-0.0425027	-0.00869252	0.17214	-0.114301	0.378835	0.00329569	0.284331	0.825198	0.0387903	-0.141397	-0.0169029	0.269204	0.47101	0.50193	0.0710188	0.0959835	0.238662	0.51309	0.470568	0.146086	0.159381	2.02894	0.111937	0.245067	0.0731804	-0.123608	0.558092	0.110556	0.214901	0.310368	0.0634158	0.945174	0.0177533	0.335604	-0.117214	0.244866
472	0.542345	0.401462	-0.160167	0.179738	-0.108951	0.0128111	0.102635	-0.155823	0.0147897	-0.129658	0.0767406	-0.082241	0.124901	-0.171728	0.148367	0.719674	0.00132921	-0.0465357	-0.0361684	0.21582	0.164758	0.664425	0.0527221	-0.00986453	0.286111	0.458032	0.524659	0.116231	0.234724	1.53097	0.127562	0.594578	-0.0754345	0.213182	0.788824	-0.0885439	0.284875	0.106057	0.0809424	0.821549	0.180489	0.457307	0.0489544	0.048762
473	0.404574	0.122299	-0.0404988	0.229408	-0.0443232	0.00114247	0.192979	0.0451694	-0.189546	-0.0252936	0.137925	-0.14819	0.132656	0.154326	0.190212	0.870366	0.0624606	-0.220698	-0.0765284	0.331698	0.571902	0.503055	-0.00737172	0.143775	0.356145	0.549489	0.305868	0.00647701	0.0882748	1.83931	0.0490107	0.36651	0.151802	-0.341964	0.744969	0.0520212	0.411212	0.186639	0.0113532	1.00636	0.218173	0.33559	-0.087599	0.360512
474	0.496175	0.224264	-0.129879	0.279451	-0.0120439	-0.168876	0.0754769	-0.0703491	-0.223381	-0.200627	0.242128	0.0133816	0.260683	-0.0674897	0.0918678	1.02533	0.0180805	0.0251578	-0.0563941	0.264674	0.219173	0.550985	-0.203081	0.11378	0.234626	0.35864	0.407676	0.146623	0.00831995	1.48767	0.0505509	0.424353	0.0790997	0.0925136	0.752518	0.074648	0.240555	0.339783	-0.0615028	0.978951	0.179942	0.374429	-0.00484111	0.297365
475	0.417518	0.093997	-0.049391	0.0834402	-0.0255018	-0.0230848	-0.0948919	-0.124694	0.248387	-0.0449038	-0.00624536	-0.0238915	0.46261	-0.187023	0.261551	1.1739	0.0400846	-0.223735	-0.0636075	0.0931122	0.323828	0.520328	0.0979707	-0.0317699	0.176791	0.49999	0.271395	0.000425372	0.198506	1.51122	0.0788713	0.285973	0.273919	-0.123502	0.924091	0.117739	0.108195	0.448736	-0.0105494	1.06477	-0.025537	0.579853	-0.0172013	0.440062
476	0.477788	-0.0393865	-0.018335	0.305037	-0.0709788	-0.142294	0.129793	-0.00772406	0.0142382	-0.0608844	0.0681921	-0.257975	0.32906	-0.0157381	-0.0447733	1.37333	0.00640452	-0.0615019	0.0751832	0.310447	0.22669	0.420005	0.0509481	0.00664752	0.213336	0.308616	0.579934	-0.000214648	0.0575686	1.58333	0.245509	0.538681	-0.0891672	0.120047	0.571481	-0.098259	0.200825	0.182964	-0.0223465	0.882975	0.37748	0.227647	-0.0971427	0.572638
477	0.393181	0.311937	-0.0450281	0.343877	-0.124173	-0.0328541	0.213699	-0.0922791	-0.0868106	0.121962	-0.00346157	-0.166039	0.408736	0.101961	0.185582	1.40538	0.0941946	0.090887	0.121372	0.184301	0.271398	0.413464	0.00941433	-0.0249824	0.355461	0.493344	0.179511	0.369222	0.0766029	1.61218	0.108809	0.475068	0.138161	-0.00144626	0.879851	-0.12719	0.31864	0.350935	-0.005855	1.10083	0.175019	0.361129	0.0970727	0.385958
478	0.618415	0.101602	0.0731676	0.309537	-0.0349374	-0.0627686	0.228972	-0.18839	-0.0763508	-0.162332	0.295934	-0.103995	0.207288	-0.0290123	0.110497	1.16973	-0.00479043	-0.106687	-0.109886	0.122592	0.25639	0.668503	-0.121618	-0.0268114	0.0515439	0.225711	0.350083	0.130599	-0.0959898	1.27577	0	0.454519	0.0937501	-0.115016	0.683348	-0.201354	0.338967	0.253957	0.00873552	0.619805	0.176171	0.548615	0.198722	0.417288
479	0.517835	0.0323356	-0.0636727	0.121534	-0.114276	0.0456272	0.180908	-0.00673032	0.021922	-0.0366344	0.227171	-0.0501834	0.296339	-0.0497635	0.0342031	0.939532	-0.0719194	-0.157877	-0.101788	0.111968	0.172803	0.516598	0.0776182	-0.0421071	0.145853	0.0590978	0.529569	0.171278	0.118113	1.55398	0.287434	0.325236	0.077154	-0.079729	0.726451	-0.0138144	0.281845	0.216567	-0.0359339	0.766151	0.0315931	0.304791	0.00802251	0.29434
480	0.580181	0.123888	-0.0743944	0.362418	-0.0701702	0.129236	0.121123	0.130555	-0.077182	-0.191331	0.349511	0.00996387	0.368377	-0.0899618	0.0227768	1.09965	-0.0180645	-0.13006	-0.0700143	0.0962155	0.196427	0.52448	-0.109496	0.175544	0.136587	0.296644	0.336795	0.0632667	0.0662382	1.14944	0.00288094	0.190159	0.103413	-0.184215	0.777994	0.0118151	0.209553	0.155	-0.115044	0.654217	0.348526	0.115584	0.110456	0.521861
481	0.581217	0.00719018	0.0185081	0.438473	0.070054	0.0394826	0.259606	-0.080395	0.0811939	-0.0862897	0.059029	-0.0365512	0.114332	-0.101779	0.090604	1.09867	0.00200226	-0.128809	-0.0600006	-0.0346451	0.3977	0.716599	-0.108305	-0.0413097	0.208013	0.209754	0.358681	0.0151604	-0.0885846	1.07562	0.162597	0.354552	0.0534771	-0.213073	0.620075	0.058046	0.290141	0.338205	0.0258956	0.661489	0.221476	0.31904	0.228705	0.234267
482	0.218519	-0.0206841	-0.101888	0.169326	-0.0885349	-0.185793	0.319904	0.092368	0.0376241	-0.0516448	0.350465	-0.0405754	0.513077	-0.19087	0.181058	1.16535	-0.0786045	-0.0135772	-0.0741542	0.152506	0.259609	0.644212	-0.0724176	0.123825	0.200119	0.2735	0.237363	0.0814705	0.11811	1.29119	-0.00766648	0.222506	0.0418427	0.0867682	0.832384	0.133444	0.424027	0.0539645	-0.0826805	0.61604	0.192691	0.335103	-0.187629	0.104151
483	0.382112	0.107354	-0.174173	0.133947	-0.0308229	-0.20675	0.073606	-0.0115622	-0.0794794	-0.165935	0.310892	0.0482382	0.105993	-0.041926	0.0483715	1.16589	0.115557	-0.0536493	-0.0333741	0.479559	0.21987	0.50816	0.035185	0.0278225	0.0765611	0.168749	0.369168	0.116405	0.0508221	0.900421	0.048607	0.30654	0.114345	0.0327587	0.573078	0.110726	0.253116	0.0698637	-0.00373328	0.535731	0.213083	0.287104	-0.0278312	0.145885
484	0.552671	0.248772	-0.121778	0.173995	-0.0987708	-0.0385506	0.172657	0.12008	-0.0694617	-0.030762	0.181596	-0.0870596	0.182083	-0.126578	-0.0530647	1.0813	0.118733	0.078902	-0.195288	0.298369	0.398395	0.413375	-0.0711289	-0.0821821	0.168511	0.467349	0.307359	0.00486252	-0.0128038	1.24754	0.0930582	0.381559	0.16464	-0.00300154	0.670666	-0.119275	0.2944	0.185861	0.141701	0.647399	0.147088	0.177288	-0.00678821	0.23247
485	0.354701	0.166812	0.0550093	0.119002	0.0471617	-0.078134	-0.0133259	0.0322686	-0.0605756	-0.0676566	0.0650408	0.0666145	0.302588	-0.0359543	-0.104392	1.06321	0.156443	-0.0480428	-0.0349416	0.420857	0.361926	0.359377	-0.00537988	-0.00597519	0.134545	0.43599	0.407439	0.130538	0.005147	1.11378	0.0832156	0.307227	0.0521838	0.148459	1.05497	-0.00348348	0.439825	0.15574	-0.0950986	0.478031	0.117976	0.0259214	0.0191789	0.534593
486	0.337973	0.0533161	-0.226993	-0.0350004	-0.0279727	0.0269144	0.0201756	-0.0687766	-0.100537	-0.210511	0.0121051	-0.164291	0.0356658	-0.109653	0.112197	0.578149	-0.0222057	0.0118218	-0.0139013	0.208101	0.403977	0.496192	0.153881	0.0616687	0.5679	0.460314	0.357333	0.12994	0.158319	1.03375	0.126389	0.258103	0.0690658	-0.171205	0.930193	-0.111859	0.448231	0.309255	-0.00274609	0.964721	0.115836	0.525248	0.00443288	0.265179
487	0.241717	0.086689	0.0970068	-0.0196667	-0.093626	0.10824	0.147679	-0.00453252	0.106648	0.0609242	0.524913	-0.105334	0.311499	0.0329197	0.0264564	0.891654	-0.00270938	0.000877945	0.0564314	0.46237	0.103189	0.341095	-0.105964	-0.0352822	0.368241	0.254348	0.323445	0.0033629	0.0251874	0.828102	-0.0659604	0.201664	0.0415218	-0.16373	0.809853	-0.0687175	0.110401	-0.0189088	-0.109014	0.314922	0.0586642	0.314461	0.132763	0.524881
488	0.336055	0.0968759	0.0176634	-0.0522733	-0.0239217	-0.0412914	0.221307	0.133398	0.0023245	-0.117002	0.280984	-0.0710494	0.274077	-0.181365	-0.0428261	0.835702	0.0238053	-0.0337943	0.133544	0.187545	0.175971	0.633734	0.00526602	-0.0258428	0.384959	0.348326	0.239793	0.0212498	0.025988	1.13086	0.194775	0.554526	0.0480361	-0.164527	0.723863	0.0507147	0.226362	0.363944	0.000466554	0.872641	0.0240914	0.205544	0.0926345	0.315909
489	0.437528	0.111963	0.0642378	0.0279625	-0.0600994	-0.132066	0.167377	-0.0121184	-0.165617	-0.164042	0.195853	0.042646	0.150673	-0.0538253	0.119233	0.684232	0.0935406	0.00804854	-0.0661217	0.473207	0.331621	0.473465	0.0791402	-0.14198	0.0843412	0.547445	0.260852	-0.0114138	0.0924385	1.02381	0.0256969	0.287712	0.117653	-0.131484	0.65857	0.0174231	0.280725	0.275793	-0.120091	0.522029	0.116062	0.297972	-0.0963516	0.484204
490	0.374208	0.0919966	0.108365	0.0742019	0.0474972	-0.0563415	0.177933	-0.172455	-0.0283953	0.113911	0.223621	-0.147096	0.406532	-0.0785491	0.101491	0.933595	-0.0444368	-0.228487	0.0103858	0.257964	0.383895	0.426291	0.0779831	0.0448179	-0.0799146	0.428144	0.363024	0.144274	0.0757757	0.705333	0.0612895	0.331499	0.0175743	-0.149886	0.782943	0.0824496	0.1239	0.124691	-0.105742	0.920651	-0.0132312	0.369021	-0.0456999	0.406415
491	0.188967	0.13845	-0.10595	0.202787	-0.00643653	0.17928	0.166423	-0.135825	-0.031222	-0.191574	0.0606468	0.00378156	0.594049	-0.0806018	0.288623	0.967445	0.192285	0.104472	-0.0239711	0.0493344	0.366914	0.431003	0.0815133	0.0208665	0.195336	0.545424	0.216471	-0.146896	-0.00515462	1.18623	0.111106	0.133637	0.059405	-0.386834	0.655917	-0.0510046	0.375872	0.068427	-0.0727908	1.00243	0.194632	0.443947	0.148065	0.320046
492	0.348997	0.175851	0.0459203	0.180552	-0.125741	-0.126213	0.152704	0.161729	0.0700547	-0.161851	0.220634	-0.030594	0.134146	0.0509519	-0.0588445	0.820621	0.432644	-0.0942053	0.190873	0.363292	0.301466	0.674418	-0.0651334	-0.0367274	0.106577	0.368973	0.279027	0.0946113	0.204628	0.957372	-0.00917331	0.107283	0.140699	-0.0263533	0.660751	0.0912079	0.0182584	0.178909	-0.079971	0.871438	0.183067	0.301606	0.0659341	0.198432
493	0.247989	0.0772455	-0.0112477	0.327934	0.0192186	-0.0999799	0.356293	0.13358	-0.00450406	-0.0781681	0.0713783	0.00879337	0.273177	-0.123502	0.244078	0.712816	0.131448	-0.0679981	-0.192479	0.830821	0.369647	0.362205	0.279649	0.132951	0.380713	0.504273	0.254704	0.105074	0.215495	1.19564	0.458561	0.309724	0.0162736	0.0236476	0.712978	0.0596163	0.263282	0.266189	-0.0429387	0.795426	-0.0133738	0.235557	0.168153	0.405379
494	0.479177	0.00572581	0.203224	0.375752	0.107814	-0.120674	0.0513271	0.0070669	-0.0103391	0.0467644	0.317356	-0.162341	0.264378	-0.225917	0.0808381	1.00452	0.244217	-0.154853	-0.126618	0.350276	0.28039	0.473215	-0.0295922	0.101723	0.198003	0.371315	0.352267	-0.0351375	-0.0428231	0.989079	0.295581	0.473114	0.25061	0.00448253	0.674106	0.0167125	0.289841	0.237106	-0.0576763	0.774423	0.0708623	0.108333	0.11337	0.276729
495	0.57165	0.0316828	-0.186399	0.189056	-0.0126781	-0.0297498	0.384285	0.0137473	-0.0893504	-0.230176	0.269644	-0.12039	0.437212	-0.127862	0.281639	0.735568	-0.0516189	-0.0874803	-0.0322588	0.502134	0.332268	0.55828	0.0674299	0.13614	0.231404	0.528842	0.221958	0.013884	0.212454	1.21889	0.495794	0.342588	0.248102	0.0224003	0.8897	0.00332913	0.431963	0.0920159	0.0250073	0.626561	0.159239	0.203675	0.100593	0.327585
496	0.175297	0.222456	0.0830253	0.1491	0.140888	0.0782245	0.181243	0.0462375	0.0886482	-0.00292129	0.105696	-0.0531373	0.572906	-0.190133	0.128542	1.19496	-0.168891	0.106349	0.247456	0.425784	-0.0657734	0.646004	0.211711	0.150599	0.17357	0.200832	0.436682	0.122831	-0.0774906	0.842154	0.220592	0.377439	0.232563	0.148978	0.85291	-0.054263	0.291473	0.159972	-0.0813748	0.466126	-0.0374348	0.231391	0.15604	0.332937
497	0.507904	0.190405	-0.0216858	0.130755	0.011738	-0.149901	0.287744	0.13416	-0.0655668	-0.150499	0.0282778	-0.114254	0.248654	0.0529927	0.0328264	0.832405	-0.0435289	0.0778406	-0.0976252	0.465131	0.334066	0.509972	-0.0768028	0.153517	0.013601	0.463892	0.161819	-0.0504428	0.140639	0.968748	0.0463583	0.329509	0.170192	0.242403	0.94904	0.0053371	0.478896	0.363986	-0.143213	0.805014	0.153026	0.120418	0.188781	0.559801
498	0.572447	0.298961	0.00591648	0.278018	0.129852	0.0401526	0.305547	0.0931689	-0.110627	0.0225386	0.216648	0.0234138	0.190338	-0.0287458	0.087975	1.17031	0.330726	-0.086418	-0.101231	0.380103	0.174123	0.584795	0.11462	0.111251	0.0994115	0.365805	0.424189	-0.00598125	-0.0148289	0.63817	0.0250384	0.289226	0.0271425	0.170518	0.592866	0.136679	0.285832	0.456932	-0.0533301	0.604166	0.102537	0.269756	0.158023	0.190376
499	0.359337	0.165453	-0.201254	0.410443	0.0110131	-0.0606344	0.00655498	-0.0393715	0.194511	-0.179436	0.155603	-0.154947	0.581316	-0.0670336	0.163925	0.723232	0.159608	0.133956	-0.220324	0.168734	0.0514653	0.51805	0.286125	0.122341	0.110982	0.366349	0.400916	0.0181863	-0.019336	0.770186	0.0853821	0.144011	0.0224551	-0.071505	0.616369	0.102294	0.360097	0.359235	-0.106692	0.632162	0.188533	0.545005	0.236289	0.393276
ts_002	0	1	2	3	4	5	6	7	8	9	10	11	12	13	14	15	16	17	18	19	20	21	22	23	24	25	26	27	28	29	30	31	32	33	34	35	36	37	38	39	40	41	42	43
0	-0.00849853	0.0469502	-0.0716154	0.0144858	0.0357231	-0.00826844	0.0229976	0.0523439	0.151969	0.0650665	-0.0525148	0.113338	0.00843161	-0.0390496	-0.115106	-0.178131	-0.0183565	-0.020503	-0.0123279	-0.0741759	-0.0668352	-0.295782	-0.0578123	-0.0777495	-0.170583	-0.0804891	0.0321764	-0.0132552	-0.0255784	-0.226602	-0.00292091	0.125112	-0.0501737	-0.0441275	-0.160841	-0.0463813	-0.0862115	-0.116103	-0.346084	-0.034682	-0.216668	-0.120006	-0.107501	-0.142499
1	0.0370612	0.0444218	0.0657143	-0.0765132	0.0687418	-0.118234	-0.0156544	0.081239	0.0269048	-0.00665219	0.077154	0.0923981	-0.0336944	-0.104339	-0.14828	-0.210036	0.0968683	-0.0169137	0.236313	-0.136233	0.188039	-0.328561	-0.100978	-0.0465873	-0.179815	-0.0705314	0.0612543	-0.00166436	-0.0245675	-0.180802	0.0761602	0.113665	-0.119718	-0.0091127	-0.279142	-0.0688812	-0.0868513	-0.173371	-0.435255	-0.0905262	-0.10441	-0.0909294	-0.0283823	-0.0460955
2	0.0597107	0.0305758	-0.0966663	-0.208727	-0.0626594	0.00401268	0.0669495	-0.00871038	0.0110165	0.025387	0.0309117	0.223955	-0.205372	0.0955727	-0.0699185	-0.0984104	-0.104055	0.0194796	0.20321	0.00815304	0.0490241	-0.211671	-0.0497701	0.0109585	0.233821	0.0575028	-0.177806	0.0444522	0.00604881	-0.127814	0.0657717	0.124483	-0.0724895	-0.0386686	-0.283487	-0.171667	-0.0673256	-0.0886479	-0.401057	-0.229226	-0.137075	0.0243143	-0.118069	0.0491559
3	0.048695	-0.0129713	-0.13357	-0.124466	-0.0305892	-0.024485	-0.0379111	-0.0469808	0.0776603	-0.130423	0.20412	0.171782	-0.142073	0.00696328	-0.0729926	-0.131412	-0.000731162	0.0562035	-0.135083	0.143894	-0.0134243	-0.333673	0.117388	0.0708958	-0.0878236	-0.175206	-0.1889	-0.0704482	-0.0118663	-0.205161	0.0127886	0.150975	-0.0177116	-0.0802615	-0.294308	-0.0730764	-0.15169	-0.145276	-0.378616	0.000863884	-0.0950586	0.061945	0.0283445	-0.096177
4	0.0773062	-0.0397522	0.0753583	-0.00970455	-0.158016	-0.191401	0.205341	-0.0376513	0.148899	-0.0666696	-0.0690177	0.273837	-0.00313041	-0.0242467	-0.0289529	-0.117776	-0.0539842	0.00382886	0.00528676	0.0871742	0.108249	-0.272508	0.00275141	0.104638	-0.223724	-0.188718	-0.1239	0.00677915	0.0475436	-0.261325	0.161654	0.119583	-0.00584412	0.0266	-0.268381	-0.126194	-0.0733801	-0.242653	-0.372232	-0.0207365	-0.178613	-0.00371068	-0.0173585	-0.206402
5	0.036336	0.114613	-0.0887283	-0.061214	-0.0876989	-0.0945358	0.125659	-0.11865	0.0637363	0.0558355	0.00734177	0.00398857	-0.0514202	0.059979	-0.056042	-0.127612	-0.0713423	-0.0429101	0.142987	0.0140158	0.218886	-0.269964	0.04477	0.0106704	-0.00214576	0.0255198	-0.051301	0.168271	-0.213159	-0.19883	0.082735	0.0811002	-0.0191008	-0.0132163	-0.278326	-0.116037	-0.0470616	-0.159397	-0.345411	-0.134171	-0.212537	-0.0355793	-0.00481698	-0.11664
6	0.0117958	-0.0413537	-0.0630856	-0.128272	-0.0381113	-0.124918	0.0280131	-0.225662	0.139255	0	-0.013481	0.0619087	-0.0533389	-0.0414454	-0.109057	-0.0718744	0.20045	-0.00727739	0.047696	0.115306	0.177454	-0.311001	-0.0547497	0.0669302	0.0383455	-0.00934028	-0.0389053	0.0550406	-0.134165	-0.253499	0.0509867	0.116856	-0.0462424	-0.0573455	-0.214123	-0.114236	0.0825869	-0.198726	-0.343637	-0.11866	-0.120703	0.037967	-0.0298547	-0.093462
7	-0.0268943	-0.003595	-0.180362	0.060901	0.0544723	-0.0812522	-0.0330269	0.0356557	0.0499083	0.0256142	-0.0102307	-0.0141854	-0.137807	0.136322	-0.0211952	-0.0190937	-0.132921	0.0306291	-0.0245385	0.167026	-0.0192357	-0.204183	0.0575301	-0.0885681	-0.0906414	0.0308715	-0.0158236	-0.0662109	-0.0828615	-0.263548	-0.0374716	0.00528581	-0.00716773	-0.0777399	-0.189021	0.0017163	-0.184626	-0.109234	-0.27924	-0.116905	-0.110293	0.07216	0.00385704	-0.00512495
8	-0.0131822	0.0740547	-0.0362035	-0.248278	-0.0849416	-0.183682	-0.027814	-0.137891	0.0120097	-0.029047	0.0592742	0.0617102	0.0671632	-0.0945906	-0.0934365	-0.177341	-0.0388041	-0.0677373	-0.121663	0.0360825	0.0191909	-0.225395	0.0838601	0.328181	-0.0766048	0.129305	0.0137673	0.0515945	-0.018	-0.222385	0.0950606	0.12266	0.000755485	-0.045791	-0.148871	-0.158157	0.0450296	-0.0244596	-0.294069	-0.0513901	-0.20902	0.126312	0.108938	0.0314487
9	-0.0187866	-0.0674746	-0.0325985	-0.0124717	-0.0127554	-0.0640747	-0.0980339	-0.0360733	-0.0672775	-0.0257204	0.115395	-0.0425572	-0.130738	-0.0269841	-0.0256096	-0.025597	0.0816782	-0.0637656	0.0410001	0.0608797	0.0601422	-0.356961	-0.0498959	0.0174174	-0.120327	-0.0530183	-0.0312618	-0.00868728	-0.00359936	-0.0743209	-0.0219464	0.116524	-0.23108	0.0104116	-0.145796	-0.0930079	0.11198	-0.161523	-0.301602	-0.203758	-0.223212	0.128587	0.11629	-0.0151829
10	-0.000954023	0.0221762	-0.0510926	-0.122173	-0.0303502	0.0964185	0.121521	-0.0162909	-0.0949775	0.0918828	0.177544	-0.0457135	-0.120374	-0.0720385	-0.0599863	-0.162238	0.00518626	-0.000347985	0.123638	0.250135	-0.0392475	-0.243651	0	0.150049	0.0497176	-0.129312	-0.0782216	-0.0264665	-0.0591467	-0.134998	0.18894	0.115004	0.0181824	-0.118867	-0.205728	-0.0453174	-0.0989255	-0.0823009	-0.256892	-0.0191234	-0.262374	0.207078	0.0844724	-0.145583
11	-0.000634223	0.0645464	0.156507	0.0376746	-0.0137172	-0.0586091	-0.0855143	-0.0283837	-0.0338081	0.0512986	-0.0215489	0.00677197	0.0317555	0.00253148	-0.0211977	-0.16194	0.0522649	0.03835	0.0331065	0.0140443	0.109936	-0.359705	-0.038201	-0.134767	0.0122311	-0.0490886	-0.0367592	0.240204	-0.118978	-0.272699	-0.0144939	0.112082	-0.0534508	-0.081972	-0.161817	-0.0784631	-0.0115739	-0.101575	-0.291624	-0.0815784	-0.218387	0.118679	0.0400558	-0.070972
12	0.0217729	0.0289414	-0.0729382	0.0380832	-0.0218606	0.173106	-0.134145	0.00663327	0.0804897	-0.187035	-0.137483	0.268649	-0.0960339	-0.0169322	0.0500276	-0.187089	0.0823341	0.0258162	-0.104948	-0.0588188	0.15935	-0.237395	0.15623	0.156729	-0.000230034	-0.0654029	-0.00613294	0	0.0709119	-0.107221	-0.044366	0.202603	-0.0454574	-0.0433071	-0.222275	-0.128225	0.0548782	-0.101468	-0.342314	0.00546117	-0.166844	-0.00036368	0.0195185	0.0611044
13	-0.0125743	0.108004	-0.0981395	0.014282	-0.130098	-0.116022	0.158289	-0.158007	-0.120835	-0.103834	0.192821	-0.0406917	-0.0973341	0.0723925	0.0273467	-0.0986426	0.0141165	0.0300814	-0.0668863	-0.0484425	0.224469	-0.280277	-0.0586714	0.0765503	-0.0690109	0.000322481	-0.0263955	-0.0429322	-0.0205261	-0.320677	-0.0915643	-0.0337576	-0.0695159	0.0188761	-0.294554	-0.152379	-0.0943644	-0.228841	-0.312788	-0.090236	-0.0976675	-0.0311567	0.00472402	0.215732
14	-0.0638019	-0.175804	-0.116328	0.0053863	-0.0543092	-0.0889778	-0.0288149	-0.0203176	0.189165	-0.0690268	0.137814	0.133983	-0.118782	-0.107327	-0.11192	-0.0479652	-0.174662	-0.165843	0.0278244	-0.0552333	0.0887246	-0.265588	-0.153954	-0.0461797	-0.165038	0.0684968	-0.07539	-0.0506057	-0.116713	-0.21141	-0.0074888	0.0902753	-0.0167877	0.0110191	-0.233912	-0.0819233	-0.0126281	-0.103652	-0.264062	-0.00382408	-0.171063	-0.0440614	0.00451342	0.00570765
15	-0.0551137	0.000789325	-0.0070653	-0.106241	-0.0964147	-0.159524	0.0637841	-0.100545	-0.103625	-0.125227	0.150629	0.0488352	0.0245548	0.11384	-0.162243	-0.0942754	-0.0135326	-0.0768302	-0.0785313	-0.108009	0.137297	-0.316666	-0.0314019	-0.0854998	-0.0244875	0.15729	-0.061437	-0.0806011	-0.11689	-0.172111	0.0807741	0.247659	0.027081	-0.0596528	-0.228029	-0.0720105	0.15089	-0.205881	-0.339704	-0.0687032	-0.0770054	-0.0663933	-0.0793656	0.0172883
16	0.00950749	-0.0305878	-0.114525	0.152076	-0.183286	-0.0887702	-0.127868	-0.0318901	-0.12991	-0.065469	-0.0787855	-0.0695883	-0.242301	0.049392	-0.0334294	-0.117051	-0.0966577	0.0345752	-0.126289	0.135607	-0.0261476	-0.292696	0.198493	-0.0996877	0.00117354	0.0738278	-0.0560567	-0.00639923	-0.0180443	-0.227064	0.00532958	0.132558	0.0303153	0.133626	-0.120433	-0.183179	0.0359513	-0.0881405	-0.342227	-0.0556591	-0.240242	-0.0653346	0.00160769	0.0720405
17	0.134401	-0.0698259	-0.0456425	-0.0712529	-0.0567051	-0.123692	-0.111049	0.00981001	-0.027845	-0.103596	-0.131125	0.0238923	-0.174458	0.0167051	0.0136606	-0.132898	-0.204615	-0.137328	0.0390267	-0.123451	0.171162	-0.285982	-0.129619	0.0389659	-0.099182	-0.0952165	-0.0771548	-0.0851012	0.0979179	-0.105958	0.174204	0.167504	0.0286167	0.070691	-0.135806	-0.159814	-0.0353455	-0.15186	-0.321223	-0.0406743	-0.206503	-0.0263896	-0.00119594	-0.0466713
18	-0.0597639	0.00301957	0.0462699	-0.0645188	0.040439	0.0165117	0.0403942	-0.119563	0.032977	-0.0791011	0.0829415	0.257741	0.010993	0.00899661	0.0242435	-0.218394	-0.109593	-0.13318	-0.133364	-0.0983759	0.160149	-0.282343	-0.116816	0.170034	0	0.0117314	-0.0286959	-0.0705533	0.1907	-0.131916	0.266375	0.109282	0.0287791	0.0211519	-0.157075	-0.209696	-0.0337835	-0.0408563	-0.281312	-0.0440501	-0.266269	0.0354748	0.0344275	-0.00262825
19	0.0606738	0.0533516	0.00195404	-0.00929552	-0.142229	-0.075	0.0867591	-0.171047	0.0772456	0.0071043	0.0379437	-0.0253344	0.00450954	-0.0179798	-0.0265071	0.0529113	-0.045618	0.0276148	-0.0490888	-0.0360294	0.135091	-0.316406	-0.164948	-0.0733662	0.0435164	0.104302	-0.100178	-0.102877	-0.162691	-0.120812	0.09609	0.0822423	0.081099	-0.0335933	-0.202718	-0.266484	-0.0426019	-0.0746164	-0.269093	0.0145951	-0.215095	-0.0224646	-0.0199229	0.102676
20	0.14853	0.0783221	0.0659628	-0.120895	-0.097772	-0.112362	0.0914555	-0.143439	-0.085996	-0.0925564	0.211001	0.0597208	-0.0701711	-0.0543353	0.00824965	-0.0624291	0.032587	0.0465664	0.153106	-0.0340013	0.282282	-0.290014	0.00891374	0.115047	0.0558049	0.0202703	0.00215396	0.0765229	0.146251	-0.243951	-0.0683928	0.0353278	-0.0116874	-0.0339586	-0.0630078	-0.0691308	0.0151537	-0.156862	-0.369835	-0.161416	-0.0899766	-0.0312913	0.0886229	0.0414824
21	0.155122	-0.00376802	0.0375208	0.0281931	0.170197	-0.00952593	0.0325339	0.00427942	0.128531	-0.0706659	0.0146746	-0.0407379	-0.0638553	0.0262249	-0.0256239	-0.0932417	-0.180776	-0.122364	-0.0809483	0.0122727	0.0160856	-0.235229	-0.00241642	0.086317	-0.000615588	0.0168889	-0.0620158	-0.0168854	0.000804792	-0.144953	0.218522	0.103954	0.0495673	-0.0196855	-0.212892	-0.25103	0.0653648	-0.0804473	-0.32556	0.0492023	-0.217164	0.0576037	-0.00476326	0.0817724
22	0.0819629	0.105465	0.0403864	-0.119617	-0.0991175	-0.26932	0.0050303	0.0316918	0.0743498	-0.155218	0.0640424	-0.0443579	-0.028835	-0.03928	-0.0364926	-0.172345	-0.0692272	0.0137166	-0.147548	0.0842029	0.188294	-0.34267	-0.0205109	0.0642021	0.0883736	0.0614737	0.0421559	-0.0808686	0.0460702	-0.0522562	0.0386568	-0.0487452	0.123514	-0.080181	-0.234281	-0.0669448	0.110405	-0.0196592	-0.258179	-0.162195	-0.221816	0.166277	-0.0218437	-0.00183576
23	0.112574	-0.0527726	0.000516926	-0.0220837	0.0750699	0.108821	0.0487152	-0.0844372	-0.0237098	-0.120603	-0.0142895	0.10144	-0.0334858	0.0433705	-0.0472461	0.071761	-0.246439	-0.0599992	0.0934821	0.0495182	0.0636835	-0.342102	-0.0133278	0.013834	-0.160459	0.0246225	-0.119435	0.102278	0.15103	-0.0731255	0.0423198	0.118464	-0.0658113	-0.0876596	-0.202313	0.032336	-0.0201534	-0.196457	-0.198984	-0.0689815	-0.218689	0.101793	0.102769	0.00378738
24	-0.0272817	0.105161	0.047558	0.0524442	-0.0348892	-0.01505	-0.0907887	-0.0416365	-0.0506464	0.0270376	-0.00868822	0.151509	-0.0525307	0.0396933	-0.135476	-0.194414	-0.187878	0.00831248	-0.0158133	-0.0522169	0.00498669	-0.323355	-0.0158995	0.447084	-0.0989533	0.0763645	0.00309853	0.0296658	-0.0795839	-0.142963	0.162461	0.141974	-0.0183069	0.0893119	-0.200515	-0.0578825	0.0595908	-0.0408527	-0.3077	-0.0594243	-0.177963	0.0359639	0.0042755	-0.0593451
25	-0.13376	-0.132323	-0.27542	-0.114871	-0.116325	0.172269	0.135847	-0.115569	0.0960433	0.142115	0.0232589	0.219565	0.0139567	0.0230356	-0.0316373	0.0564034	-0.0657549	-0.0243976	-0.0268894	0.0999055	0.0275279	-0.210565	0.116821	0.257125	-0.0760692	-0.137921	-0.0449777	0.0312151	-0.122364	-0.257651	-0.059367	-0.0315294	-0.0706531	-0.155696	-0.163484	0.0419752	-0.0500683	-0.015301	-0.286215	-0.0216597	-0.190819	0.0209038	-0.0318994	-0.0520874
[truncated: 26,431 more rows]
[truncated: 6 more columns]

## Sheet: Fig.5f,g,h
ampl		HW
0.171067			Dff_set2_ts001_10Hz
0.449672	29.3911	2.93911	Dff_set2_ts001_10Hz
0.103912			Dff_set2_ts001_10Hz
0.408421	43.5219	4.35219	Dff_set2_ts001_10Hz
0.129435	36.0931	3.60931	Dff_set2_ts001_10Hz
[truncated: 879 more rows]

## Sheet: SupplFig.1b
Kompr.On			Kompr.Off
[truncated: 257 more rows]

## Sheet: SupplFig.1c
	Signal	mean	BG	mean		SBR
[truncated: 31 more rows]

[truncated: 5 more sheets: SupplFig.1d, SupplFig.1e, SupplFig.1g, SupplFig.1h, SupplFig.1i]
